# Supplementary material for: Was R < 1 before the English lockdowns? On modelling mechanistic detail, causality and inference about Covid-19
Source: PLoS One. 2021 Sep 22;16(9):e0257455. doi: 10.1371/journal.pone.0257455 (PMC8457481; doi:10.1371/journal.pone.0257455)
Supplement: S1 Code — (ZIP) [file pone.0257455.s002.zip]

Archive with 26 entries (25 files):
- albus/
- albus/albus.h
- albus/C_east_of_england.rda
- albus/ch-east_of_england.rda
- albus/ch-london.rda
- albus/ch-midlands.rda
- albus/ch-north_east_and_yorkshire.rda
- albus/ch-north_west.rda
- albus/ch-south_east.rda
- albus/ch-south_west.rda
- albus/C_london.rda
- albus/C_midlands.rda
- albus/C_north_east_and_yorkshire.rda
- albus/C_northern_ireland.rda
- albus/C_north_west.rda
- albus/C_south_east.rda
- albus/C_south_west.rda
- albus/data_rtm.csv
- albus/data_serology.csv
- albus/params.r
- albus/00notes
- albus/data.r
- albus/early.dat
- albus/thetaw0-g.rda
- albus/albus-gl.r
- albus/albus-gl.c
