# Supplementary material for: Was R < 1 before the English lockdowns? On modelling mechanistic detail, causality and inference about Covid-19
Source: PLoS One. 2021 Sep 22;16(9):e0257455. doi: 10.1371/journal.pone.0257455 (PMC8457481; doi:10.1371/journal.pone.0257455)
Supplement: S1 Code — (ZIP) [file pone.0257455.s002.zip › albus/albus.h]

void RK4(double *yout,double *xout,double *x,double *theta,double *h,double *t0,int *n,
	 int *nx,int *ny,int *ostep,double *work,int *iaux,double *daux);
