# Supplementary material for: Was R < 1 before the English lockdowns? On modelling mechanistic detail, causality and inference about Covid-19
Source: PLoS One. 2021 Sep 22;16(9):e0257455. doi: 10.1371/journal.pone.0257455 (PMC8457481; doi:10.1371/journal.pone.0257455)
Supplement: S1 Code — (ZIP) [file pone.0257455.s002.zip › albus/data_rtm.csv]

date	region	admitted	death1	phe_admissions	phe_occupied_mv_beds	phe_patients	death2	positives	positives_over25	negatives	pillar1_positives	pillar1_positives_over25	pillar1_negatives	pillar1_negatives_over25	icu	general	pillar2_positives	pillar2_negatives	death2_long	death3_long	death3	ons_death_carehome	ons_death_noncarehome	pillar1_negatives_non_lft	pillar1_negatives_non_lft_over25	new	mech_vent	non_inv_vent	pillar2_negatives_over25	pillar2_negatives_non_lft	pillar2_negatives_non_lft_over25	pillar2_positives_over25	mhlda	react_positive	react_samples	pillar2_positives_lft	pillar2_positives_lft_over25	all_admission
2020-03-16	east_of_england	NA	NA	NA	NA	NA	2	NA	NA	NA	NA	NA	NA	NA	NA	NA	NA	NA	NA	NA	1	NA	NA	NA	NA	NA	NA	NA	NA	NA	NA	NA	NA	NA	NA	NA	NA	NA
2020-03-17	east_of_england	NA	NA	NA	NA	NA	2	NA	NA	NA	NA	NA	NA	NA	NA	NA	NA	NA	NA	NA	2	NA	NA	NA	NA	NA	NA	NA	NA	NA	NA	NA	NA	NA	NA	NA	NA	NA
2020-03-18	east_of_england	NA	NA	NA	NA	NA	5	NA	NA	NA	NA	NA	NA	NA	NA	NA	NA	NA	NA	NA	5	NA	NA	NA	NA	NA	NA	NA	NA	NA	NA	NA	NA	NA	NA	NA	NA	NA
2020-03-19	east_of_england	NA	NA	23	NA	NA	5	NA	NA	NA	NA	NA	NA	NA	NA	NA	NA	NA	NA	NA	5	NA	NA	NA	NA	NA	NA	NA	NA	NA	NA	NA	NA	NA	NA	NA	NA	NA
2020-03-20	east_of_england	NA	NA	23	NA	59	2	NA	NA	NA	NA	NA	NA	NA	NA	NA	NA	NA	NA	NA	2	NA	NA	NA	NA	NA	NA	NA	NA	NA	NA	NA	NA	NA	NA	NA	NA	NA
2020-03-21	east_of_england	NA	NA	37	NA	74	10	NA	NA	NA	NA	NA	NA	NA	NA	NA	NA	NA	NA	NA	10	NA	NA	NA	NA	NA	NA	NA	NA	NA	NA	NA	NA	NA	NA	NA	NA	NA
2020-03-22	east_of_england	NA	NA	49	NA	95	13	NA	NA	NA	NA	NA	NA	NA	NA	NA	NA	NA	NA	NA	12	NA	NA	NA	NA	NA	NA	NA	NA	NA	NA	NA	NA	NA	NA	NA	NA	NA
2020-03-23	east_of_england	NA	NA	46	NA	133	13	NA	NA	NA	NA	NA	NA	NA	NA	NA	NA	NA	NA	NA	12	NA	NA	NA	NA	NA	NA	NA	NA	NA	NA	NA	NA	NA	NA	NA	NA	NA
2020-03-24	east_of_england	NA	NA	106	NA	154	23	NA	NA	NA	NA	NA	NA	NA	NA	NA	NA	NA	NA	NA	20	NA	NA	NA	NA	NA	NA	NA	NA	NA	NA	NA	NA	NA	NA	NA	NA	NA
2020-03-25	east_of_england	NA	NA	76	NA	196	25	NA	NA	NA	NA	NA	NA	NA	NA	NA	NA	NA	NA	NA	23	NA	NA	NA	NA	NA	NA	NA	NA	NA	NA	NA	NA	NA	NA	NA	NA	NA
2020-03-26	east_of_england	NA	NA	160	NA	295	38	NA	NA	NA	NA	NA	NA	NA	NA	NA	NA	NA	NA	NA	37	NA	NA	NA	NA	NA	NA	NA	NA	NA	NA	NA	NA	NA	NA	NA	NA	NA
2020-03-27	east_of_england	NA	NA	94	NA	341	43	NA	NA	NA	NA	NA	NA	NA	NA	NA	NA	NA	NA	NA	39	NA	NA	NA	NA	NA	NA	NA	NA	NA	NA	NA	NA	NA	NA	NA	NA	NA
2020-03-28	east_of_england	NA	NA	124	NA	429	37	NA	NA	NA	NA	NA	NA	NA	NA	NA	NA	NA	NA	NA	33	NA	NA	NA	NA	NA	NA	NA	NA	NA	NA	NA	NA	NA	NA	NA	NA	NA
2020-03-29	east_of_england	NA	NA	201	NA	482	50	NA	NA	NA	NA	NA	NA	NA	NA	NA	NA	NA	NA	NA	48	NA	NA	NA	NA	NA	NA	NA	NA	NA	NA	NA	NA	NA	NA	NA	NA	NA
2020-03-30	east_of_england	NA	NA	148	NA	628	51	NA	NA	NA	NA	NA	NA	NA	NA	NA	NA	NA	NA	NA	49	NA	NA	NA	NA	NA	NA	NA	NA	NA	NA	NA	NA	NA	NA	NA	NA	NA
2020-03-31	east_of_england	NA	NA	146	NA	793	75	NA	NA	NA	NA	NA	NA	NA	NA	NA	NA	NA	NA	NA	72	NA	NA	NA	NA	NA	NA	NA	NA	NA	NA	NA	NA	NA	NA	NA	NA	NA
2020-04-01	east_of_england	NA	NA	167	NA	833	77	NA	NA	NA	NA	NA	NA	NA	NA	NA	NA	NA	NA	NA	70	NA	NA	NA	NA	NA	NA	NA	NA	NA	NA	NA	NA	NA	NA	NA	NA	NA
2020-04-02	east_of_england	NA	NA	184	119	841	73	NA	NA	NA	NA	NA	NA	NA	NA	NA	NA	NA	NA	NA	69	NA	NA	NA	NA	NA	NA	NA	NA	NA	NA	NA	NA	NA	NA	NA	NA	NA
2020-04-03	east_of_england	NA	NA	192	162	914	89	NA	NA	NA	NA	NA	NA	NA	NA	NA	NA	NA	NA	NA	85	NA	NA	NA	NA	NA	NA	NA	NA	NA	NA	NA	NA	NA	NA	NA	NA	NA
2020-04-04	east_of_england	NA	NA	163	171	988	78	NA	NA	NA	NA	NA	NA	NA	NA	NA	NA	NA	NA	NA	73	NA	NA	NA	NA	NA	NA	NA	NA	NA	NA	NA	NA	NA	NA	NA	NA	NA
2020-04-05	east_of_england	NA	NA	220	219	1230	93	NA	NA	NA	NA	NA	NA	NA	NA	NA	NA	NA	NA	NA	83	NA	NA	NA	NA	NA	NA	NA	NA	NA	NA	NA	NA	NA	NA	NA	NA	NA
2020-04-06	east_of_england	NA	NA	231	204	1220	78	NA	NA	NA	NA	NA	NA	NA	NA	NA	NA	NA	NA	NA	74	NA	NA	NA	NA	NA	NA	NA	NA	NA	NA	NA	NA	NA	NA	NA	NA	NA
2020-04-07	east_of_england	NA	NA	164	255	1431	116	NA	NA	NA	NA	NA	NA	NA	NA	NA	NA	NA	NA	NA	109	NA	NA	NA	NA	NA	NA	NA	NA	NA	NA	NA	NA	NA	NA	NA	NA	NA
2020-04-08	east_of_england	NA	NA	219	276	1435	116	NA	NA	NA	NA	NA	NA	NA	NA	NA	NA	NA	NA	NA	113	NA	NA	NA	NA	NA	NA	NA	NA	NA	NA	NA	NA	NA	NA	NA	NA	NA
2020-04-09	east_of_england	NA	NA	192	265	1411	97	NA	NA	NA	NA	NA	NA	NA	NA	NA	NA	NA	NA	NA	90	NA	NA	NA	NA	NA	NA	NA	NA	NA	NA	NA	NA	NA	NA	NA	NA	NA
2020-04-10	east_of_england	NA	NA	215	280	1500	77	NA	NA	NA	NA	NA	NA	NA	NA	NA	NA	NA	NA	NA	74	NA	NA	NA	NA	NA	NA	NA	NA	NA	NA	NA	NA	NA	NA	NA	NA	NA
2020-04-11	east_of_england	NA	NA	165	283	1497	105	NA	NA	NA	NA	NA	NA	NA	NA	NA	NA	NA	NA	NA	101	NA	NA	NA	NA	NA	NA	NA	NA	NA	NA	NA	NA	NA	NA	NA	NA	NA
2020-04-12	east_of_england	NA	NA	144	291	1679	105	NA	NA	NA	NA	NA	NA	NA	NA	NA	NA	NA	NA	NA	100	NA	NA	NA	NA	NA	NA	NA	NA	NA	NA	NA	NA	NA	NA	NA	NA	NA
2020-04-13	east_of_england	NA	NA	214	264	1471	89	NA	NA	NA	NA	NA	NA	NA	NA	NA	NA	NA	NA	NA	78	NA	NA	NA	NA	NA	NA	NA	NA	NA	NA	NA	NA	NA	NA	NA	NA	NA
2020-04-14	east_of_england	NA	NA	187	303	1592	75	NA	NA	NA	NA	NA	NA	NA	NA	NA	NA	NA	NA	NA	70	NA	NA	NA	NA	NA	NA	NA	NA	NA	NA	NA	NA	NA	NA	NA	NA	NA
2020-04-15	east_of_england	NA	NA	113	308	1621	89	NA	NA	NA	NA	NA	NA	NA	NA	NA	NA	NA	NA	NA	81	NA	NA	NA	NA	NA	NA	NA	NA	NA	NA	NA	NA	NA	NA	NA	NA	NA
2020-04-16	east_of_england	NA	NA	133	308	1577	88	NA	NA	NA	NA	NA	NA	NA	NA	NA	NA	NA	NA	NA	79	NA	NA	NA	NA	NA	NA	NA	NA	NA	NA	NA	NA	NA	NA	NA	NA	NA
2020-04-17	east_of_england	NA	NA	154	320	1534	92	NA	NA	NA	NA	NA	NA	NA	NA	NA	NA	NA	NA	NA	84	NA	NA	NA	NA	NA	NA	NA	NA	NA	NA	NA	NA	NA	NA	NA	NA	NA
2020-04-18	east_of_england	NA	NA	191	312	1529	78	NA	NA	NA	NA	NA	NA	NA	NA	NA	NA	NA	NA	NA	68	NA	NA	NA	NA	NA	NA	NA	NA	NA	NA	NA	NA	NA	NA	NA	NA	NA
2020-04-19	east_of_england	NA	NA	148	306	1579	78	NA	NA	NA	NA	NA	NA	NA	NA	NA	NA	NA	NA	NA	69	NA	NA	NA	NA	NA	NA	NA	NA	NA	NA	NA	NA	NA	NA	NA	NA	NA
2020-04-20	east_of_england	NA	NA	126	294	1587	75	NA	NA	NA	NA	NA	NA	NA	NA	NA	NA	NA	NA	NA	69	NA	NA	NA	NA	NA	NA	NA	NA	NA	NA	NA	NA	NA	NA	NA	NA	NA
2020-04-21	east_of_england	NA	NA	148	279	1544	84	NA	NA	NA	NA	NA	NA	NA	NA	NA	NA	NA	NA	NA	71	NA	NA	NA	NA	NA	NA	NA	NA	NA	NA	NA	NA	NA	NA	NA	NA	NA
2020-04-22	east_of_england	NA	NA	120	276	1511	78	NA	NA	NA	NA	NA	NA	NA	NA	NA	NA	NA	NA	NA	65	NA	NA	NA	NA	NA	NA	NA	NA	NA	NA	NA	NA	NA	NA	NA	NA	NA
2020-04-23	east_of_england	NA	NA	128	267	1472	64	NA	NA	NA	NA	NA	NA	NA	NA	NA	NA	NA	NA	NA	48	NA	NA	NA	NA	NA	NA	NA	NA	NA	NA	NA	NA	NA	NA	NA	NA	NA
2020-04-24	east_of_england	NA	NA	141	263	1404	86	NA	NA	NA	NA	NA	NA	NA	NA	NA	NA	NA	NA	NA	67	NA	NA	NA	NA	NA	NA	NA	NA	NA	NA	NA	NA	NA	NA	NA	NA	NA
2020-04-25	east_of_england	NA	NA	128	260	1384	62	NA	NA	NA	NA	NA	NA	NA	NA	NA	NA	NA	NA	NA	51	NA	NA	NA	NA	NA	NA	NA	NA	NA	NA	NA	NA	NA	NA	NA	NA	NA
2020-04-26	east_of_england	NA	NA	148	253	1422	64	NA	NA	NA	NA	NA	NA	NA	NA	NA	NA	NA	NA	NA	49	NA	NA	NA	NA	NA	NA	NA	NA	NA	NA	NA	NA	NA	NA	NA	NA	NA
2020-04-27	east_of_england	NA	NA	127	231	1413	60	NA	NA	NA	NA	NA	NA	NA	NA	NA	NA	NA	NA	NA	47	NA	NA	NA	NA	NA	NA	NA	NA	NA	NA	NA	NA	NA	NA	NA	NA	NA
2020-04-28	east_of_england	NA	NA	184	223	1389	68	NA	NA	NA	NA	NA	NA	NA	NA	NA	NA	NA	NA	NA	59	NA	NA	NA	NA	NA	NA	NA	NA	NA	NA	NA	NA	NA	NA	NA	NA	NA
2020-04-29	east_of_england	NA	NA	157	210	1319	47	NA	NA	NA	NA	NA	NA	NA	NA	NA	NA	NA	NA	NA	31	NA	NA	NA	NA	NA	NA	NA	NA	NA	NA	NA	NA	NA	NA	NA	NA	NA
2020-04-30	east_of_england	NA	NA	198	202	1253	69	NA	NA	NA	NA	NA	NA	NA	NA	NA	NA	NA	NA	NA	43	NA	NA	NA	NA	NA	NA	NA	NA	NA	NA	NA	NA	NA	NA	NA	NA	NA
2020-05-01	east_of_england	NA	NA	127	193	1211	75	NA	NA	NA	NA	NA	NA	NA	NA	NA	NA	NA	NA	NA	54	NA	NA	NA	NA	NA	NA	NA	NA	NA	NA	NA	NA	0	18	NA	NA	NA
2020-05-02	east_of_england	NA	NA	111	183	1190	38	NA	NA	NA	NA	NA	NA	NA	NA	NA	NA	NA	NA	NA	24	NA	NA	NA	NA	NA	NA	NA	NA	NA	NA	NA	NA	0	4	NA	NA	NA
2020-05-03	east_of_england	NA	NA	166	179	1223	54	NA	NA	NA	NA	NA	NA	NA	NA	NA	NA	NA	NA	NA	37	NA	NA	NA	NA	NA	NA	NA	NA	NA	NA	NA	NA	0	4	NA	NA	NA
2020-05-04	east_of_england	NA	NA	106	176	1138	36	NA	NA	NA	NA	NA	NA	NA	NA	NA	NA	NA	NA	NA	24	NA	NA	NA	NA	NA	NA	NA	NA	NA	NA	NA	NA	0	16	NA	NA	NA
2020-05-05	east_of_england	NA	NA	90	176	1160	49	NA	NA	NA	NA	NA	NA	NA	NA	NA	NA	NA	NA	NA	34	NA	NA	NA	NA	NA	NA	NA	NA	NA	NA	NA	NA	0	95	NA	NA	NA
2020-05-06	east_of_england	NA	NA	128	171	1106	52	NA	NA	NA	NA	NA	NA	NA	NA	NA	NA	NA	NA	NA	32	NA	NA	NA	NA	NA	NA	NA	NA	NA	NA	NA	NA	0	42	NA	NA	NA
2020-05-07	east_of_england	NA	NA	116	152	1084	49	NA	NA	NA	NA	NA	NA	NA	NA	NA	NA	NA	NA	NA	36	NA	NA	NA	NA	NA	NA	NA	NA	NA	NA	NA	NA	0	66	NA	NA	NA
2020-05-08	east_of_england	NA	NA	70	142	1022	36	NA	NA	NA	NA	NA	NA	NA	NA	NA	NA	NA	NA	NA	30	NA	NA	NA	NA	NA	NA	NA	NA	NA	NA	NA	NA	0	13	NA	NA	NA
2020-05-09	east_of_england	NA	NA	101	144	1032	43	NA	NA	NA	NA	NA	NA	NA	NA	NA	NA	NA	NA	NA	28	NA	NA	NA	NA	NA	NA	NA	NA	NA	NA	NA	NA	1	183	NA	NA	NA
2020-05-10	east_of_england	NA	NA	71	142	1076	35	NA	NA	NA	NA	NA	NA	NA	NA	NA	NA	NA	NA	NA	22	NA	NA	NA	NA	NA	NA	NA	NA	NA	NA	NA	NA	0	17	NA	NA	NA
2020-05-11	east_of_england	NA	NA	88	137	1069	28	NA	NA	NA	NA	NA	NA	NA	NA	NA	NA	NA	NA	NA	16	NA	NA	NA	NA	NA	NA	NA	NA	NA	NA	NA	NA	1	217	NA	NA	NA
2020-05-12	east_of_england	NA	NA	116	134	1049	35	NA	NA	NA	NA	NA	NA	NA	NA	NA	NA	NA	NA	NA	20	NA	NA	NA	NA	NA	NA	NA	NA	NA	NA	NA	NA	0	175	NA	NA	NA
2020-05-13	east_of_england	NA	NA	72	129	1014	36	NA	NA	NA	NA	NA	NA	NA	NA	NA	NA	NA	NA	NA	24	NA	NA	NA	NA	NA	NA	NA	NA	NA	NA	NA	NA	0	187	NA	NA	NA
2020-05-14	east_of_england	NA	NA	88	125	979	33	NA	NA	NA	NA	NA	NA	NA	NA	NA	NA	NA	NA	NA	19	NA	NA	NA	NA	NA	NA	NA	NA	NA	NA	NA	NA	2	327	NA	NA	NA
2020-05-15	east_of_england	NA	NA	92	127	952	30	NA	NA	NA	NA	NA	NA	NA	NA	NA	NA	NA	NA	NA	19	NA	NA	NA	NA	NA	NA	NA	NA	NA	NA	NA	NA	0	731	NA	NA	NA
2020-05-16	east_of_england	NA	NA	72	125	916	36	NA	NA	NA	NA	NA	NA	NA	NA	NA	NA	NA	NA	NA	21	NA	NA	NA	NA	NA	NA	NA	NA	NA	NA	NA	NA	1	1067	NA	NA	NA
2020-05-17	east_of_england	NA	NA	85	125	934	33	NA	NA	NA	NA	NA	NA	NA	NA	NA	NA	NA	NA	NA	19	NA	NA	NA	NA	NA	NA	NA	NA	NA	NA	NA	NA	4	1202	NA	NA	NA
2020-05-18	east_of_england	NA	NA	81	121	924	40	NA	NA	NA	NA	NA	NA	NA	NA	NA	NA	NA	NA	NA	27	NA	NA	NA	NA	NA	NA	NA	NA	NA	NA	NA	NA	2	940	NA	NA	NA
2020-05-19	east_of_england	NA	NA	86	122	913	22	NA	NA	NA	NA	NA	NA	NA	NA	NA	NA	NA	NA	NA	13	NA	NA	NA	NA	NA	NA	NA	NA	NA	NA	NA	NA	0	1451	NA	NA	NA
2020-05-20	east_of_england	NA	NA	93	113	888	41	NA	NA	NA	NA	NA	NA	NA	NA	NA	NA	NA	NA	NA	25	NA	NA	NA	NA	NA	NA	NA	NA	NA	NA	NA	NA	1	1458	NA	NA	NA
2020-05-21	east_of_england	NA	NA	77	109	866	25	NA	NA	NA	NA	NA	NA	NA	NA	NA	NA	NA	NA	NA	19	NA	NA	NA	NA	NA	NA	NA	NA	NA	NA	NA	NA	2	1684	NA	NA	NA
2020-05-22	east_of_england	NA	NA	79	104	831	24	NA	NA	NA	NA	NA	NA	NA	NA	NA	NA	NA	NA	NA	14	NA	NA	NA	NA	NA	NA	NA	NA	NA	NA	NA	NA	1	1772	NA	NA	NA
2020-05-23	east_of_england	NA	NA	39	98	816	25	NA	NA	NA	NA	NA	NA	NA	NA	NA	NA	NA	NA	NA	12	NA	NA	NA	NA	NA	NA	NA	NA	NA	NA	NA	NA	0	1418	NA	NA	NA
2020-05-24	east_of_england	NA	NA	52	88	795	26	NA	NA	NA	NA	NA	NA	NA	NA	NA	NA	NA	NA	NA	20	NA	NA	NA	NA	NA	NA	NA	NA	NA	NA	NA	NA	1	734	NA	NA	NA
2020-05-25	east_of_england	NA	NA	51	92	798	27	NA	NA	NA	NA	NA	NA	NA	NA	NA	NA	NA	NA	NA	17	NA	NA	NA	NA	NA	NA	NA	NA	NA	NA	NA	NA	0	295	NA	NA	NA
2020-05-26	east_of_england	NA	NA	85	86	755	22	NA	NA	NA	NA	NA	NA	NA	NA	NA	NA	NA	NA	NA	14	NA	NA	NA	NA	NA	NA	NA	NA	NA	NA	NA	NA	0	672	NA	NA	NA
2020-05-27	east_of_england	NA	NA	57	85	737	19	NA	NA	NA	NA	NA	NA	NA	NA	NA	NA	NA	NA	NA	8	NA	NA	NA	NA	NA	NA	NA	NA	NA	NA	NA	NA	0	653	NA	NA	NA
2020-05-28	east_of_england	NA	NA	53	78	701	25	NA	NA	NA	NA	NA	NA	NA	NA	NA	NA	NA	NA	NA	18	NA	NA	NA	NA	NA	NA	NA	NA	NA	NA	NA	NA	1	534	NA	NA	NA
2020-05-29	east_of_england	NA	NA	54	68	603	27	NA	NA	NA	NA	NA	NA	NA	NA	NA	NA	NA	NA	NA	13	NA	NA	NA	NA	NA	NA	NA	NA	NA	NA	NA	NA	0	227	NA	NA	NA
2020-05-30	east_of_england	NA	NA	43	65	622	18	NA	NA	NA	NA	NA	NA	NA	NA	NA	NA	NA	NA	NA	9	NA	NA	NA	NA	NA	NA	NA	NA	NA	NA	NA	NA	0	161	NA	NA	NA
2020-05-31	east_of_england	NA	NA	29	63	597	10	NA	NA	NA	NA	NA	NA	NA	NA	NA	NA	NA	NA	NA	7	NA	NA	NA	NA	NA	NA	NA	NA	NA	NA	NA	NA	0	235	NA	NA	NA
2020-06-01	east_of_england	NA	NA	58	64	614	15	NA	NA	NA	NA	NA	NA	NA	NA	NA	NA	NA	NA	NA	10	NA	NA	NA	NA	NA	NA	NA	NA	NA	3641	71	NA	0	63	NA	NA	NA
2020-06-02	east_of_england	NA	NA	60	61	574	20	NA	NA	NA	NA	NA	NA	NA	NA	NA	NA	NA	NA	NA	13	NA	NA	NA	NA	NA	NA	NA	NA	NA	4565	61	NA	NA	NA	NA	NA	NA
2020-06-03	east_of_england	NA	NA	46	60	547	14	NA	NA	NA	NA	NA	NA	NA	NA	NA	NA	NA	NA	NA	8	NA	NA	NA	NA	NA	NA	NA	NA	NA	4156	59	NA	NA	NA	NA	NA	NA
2020-06-04	east_of_england	NA	NA	58	54	503	15	NA	NA	NA	NA	NA	NA	NA	NA	NA	NA	NA	NA	NA	9	NA	NA	NA	NA	NA	NA	NA	NA	NA	4936	48	NA	NA	NA	NA	NA	NA
2020-06-05	east_of_england	NA	NA	44	49	490	16	NA	NA	NA	NA	NA	NA	NA	NA	NA	NA	NA	NA	NA	11	NA	NA	NA	NA	NA	NA	NA	NA	NA	4877	66	NA	NA	NA	NA	NA	NA
2020-06-06	east_of_england	NA	NA	30	46	503	9	NA	NA	NA	NA	NA	NA	NA	NA	NA	NA	NA	NA	NA	3	NA	NA	NA	NA	NA	NA	NA	NA	NA	3154	61	NA	NA	NA	NA	NA	NA
2020-06-07	east_of_england	NA	NA	32	40	453	11	NA	NA	NA	NA	NA	NA	NA	NA	NA	NA	NA	NA	NA	8	NA	NA	NA	NA	NA	NA	NA	NA	NA	2189	17	NA	NA	NA	NA	NA	NA
2020-06-08	east_of_england	NA	NA	28	45	457	11	NA	NA	NA	NA	NA	NA	NA	NA	NA	NA	NA	NA	NA	5	NA	NA	NA	NA	NA	NA	NA	NA	NA	4450	66	NA	NA	NA	NA	NA	NA
2020-06-09	east_of_england	NA	NA	44	42	405	8	NA	NA	NA	NA	NA	NA	NA	NA	NA	NA	NA	NA	NA	5	NA	NA	NA	NA	NA	NA	NA	NA	NA	5421	74	NA	NA	NA	NA	NA	NA
2020-06-10	east_of_england	NA	NA	39	48	390	14	NA	NA	NA	NA	NA	NA	NA	NA	NA	NA	NA	NA	NA	9	NA	NA	NA	NA	NA	NA	NA	NA	NA	4547	72	NA	NA	NA	NA	NA	NA
2020-06-11	east_of_england	NA	NA	42	43	376	4	NA	NA	NA	NA	NA	NA	NA	NA	NA	NA	NA	NA	NA	2	NA	NA	NA	NA	NA	NA	NA	NA	NA	3959	38	NA	NA	NA	NA	NA	NA
2020-06-12	east_of_england	NA	NA	30	41	364	8	NA	NA	NA	NA	NA	NA	NA	NA	NA	NA	NA	NA	NA	5	NA	NA	NA	NA	NA	NA	NA	NA	NA	3454	33	NA	NA	NA	NA	NA	NA
2020-06-13	east_of_england	NA	NA	32	45	364	6	NA	NA	NA	NA	NA	NA	NA	NA	NA	NA	NA	NA	NA	5	NA	NA	NA	NA	NA	NA	NA	NA	NA	1767	32	NA	NA	NA	NA	NA	NA
2020-06-14	east_of_england	NA	NA	38	45	348	7	NA	NA	NA	NA	NA	NA	NA	NA	NA	NA	NA	NA	NA	4	NA	NA	NA	NA	NA	NA	NA	NA	NA	1562	20	NA	NA	NA	NA	NA	NA
2020-06-15	east_of_england	NA	NA	57	39	318	7	NA	NA	NA	NA	NA	NA	NA	NA	NA	NA	NA	NA	NA	6	NA	NA	NA	NA	NA	NA	NA	NA	NA	2470	53	NA	NA	NA	NA	NA	NA
2020-06-16	east_of_england	NA	NA	33	42	363	4	NA	NA	NA	NA	NA	NA	NA	NA	NA	NA	NA	NA	NA	2	NA	NA	NA	NA	NA	NA	NA	NA	NA	2473	43	NA	NA	NA	NA	NA	NA
2020-06-17	east_of_england	NA	NA	43	39	387	8	NA	NA	NA	NA	NA	NA	NA	NA	NA	NA	NA	NA	NA	6	NA	NA	NA	NA	NA	NA	NA	NA	NA	2787	31	NA	NA	NA	NA	NA	NA
2020-06-18	east_of_england	NA	NA	38	35	363	5	NA	NA	NA	NA	NA	NA	NA	NA	NA	NA	NA	NA	NA	2	NA	NA	NA	NA	NA	NA	NA	NA	NA	3108	35	NA	NA	NA	NA	NA	NA
2020-06-19	east_of_england	NA	NA	28	34	393	8	NA	NA	NA	NA	NA	NA	NA	NA	NA	NA	NA	NA	NA	7	NA	NA	NA	NA	NA	NA	NA	NA	NA	2714	50	NA	0	70	NA	NA	NA
2020-06-20	east_of_england	NA	NA	19	31	352	8	NA	NA	NA	NA	NA	NA	NA	NA	NA	NA	NA	NA	NA	4	NA	NA	NA	NA	NA	NA	NA	NA	NA	1447	20	NA	1	754	NA	NA	NA
2020-06-21	east_of_england	NA	NA	22	29	348	6	NA	NA	NA	NA	NA	NA	NA	NA	NA	NA	NA	NA	NA	3	NA	NA	NA	NA	NA	NA	NA	NA	NA	1369	34	NA	3	743	NA	NA	NA
2020-06-22	east_of_england	NA	NA	43	57	369	11	NA	NA	NA	NA	NA	NA	NA	NA	NA	NA	NA	NA	NA	6	NA	NA	NA	NA	NA	NA	NA	NA	NA	2513	39	NA	0	1823	NA	NA	NA
2020-06-23	east_of_england	NA	NA	21	28	335	4	NA	NA	NA	NA	NA	NA	NA	NA	NA	NA	NA	NA	NA	4	NA	NA	NA	NA	NA	NA	NA	NA	NA	3099	23	NA	1	1850	NA	NA	NA
2020-06-24	east_of_england	NA	NA	20	28	346	8	NA	NA	NA	NA	NA	NA	NA	NA	NA	NA	NA	NA	NA	4	NA	NA	NA	NA	NA	NA	NA	NA	NA	2966	34	NA	2	1958	NA	NA	NA
2020-06-25	east_of_england	NA	NA	42	27	327	2	NA	NA	NA	NA	NA	NA	NA	NA	NA	NA	NA	NA	NA	2	NA	NA	NA	NA	NA	NA	NA	NA	NA	3049	22	NA	0	2326	NA	NA	NA
2020-06-26	east_of_england	NA	NA	32	24	313	6	NA	NA	NA	NA	NA	NA	NA	NA	NA	NA	NA	NA	NA	3	NA	NA	NA	NA	NA	NA	NA	NA	NA	2825	33	NA	2	2353	NA	NA	NA
2020-06-27	east_of_england	NA	NA	15	24	289	8	NA	NA	NA	NA	NA	NA	NA	NA	NA	NA	NA	NA	NA	7	NA	NA	NA	NA	NA	NA	NA	NA	NA	1655	15	NA	1	1995	NA	NA	NA
2020-06-28	east_of_england	NA	NA	9	24	288	7	NA	NA	NA	NA	NA	NA	NA	NA	NA	NA	NA	NA	NA	7	NA	NA	NA	NA	NA	NA	NA	NA	NA	1507	10	NA	0	1525	NA	NA	NA
2020-06-29	east_of_england	NA	NA	21	25	291	6	NA	NA	NA	NA	NA	NA	NA	NA	NA	NA	NA	NA	NA	4	NA	NA	NA	NA	NA	NA	NA	NA	NA	3743	22	NA	3	1948	NA	NA	NA
2020-06-30	east_of_england	NA	NA	20	24	264	5	NA	NA	NA	NA	NA	NA	NA	NA	NA	NA	NA	NA	NA	4	NA	NA	NA	NA	NA	NA	NA	NA	NA	4095	13	NA	2	1931	NA	NA	NA
2020-07-01	east_of_england	NA	NA	20	23	248	3	NA	NA	NA	NA	NA	NA	NA	NA	NA	NA	NA	NA	NA	2	NA	NA	NA	NA	NA	NA	NA	NA	NA	4035	15	NA	0	1441	NA	NA	NA
2020-07-02	east_of_england	NA	NA	22	23	231	8	NA	NA	NA	NA	NA	NA	NA	NA	NA	NA	NA	NA	NA	5	NA	NA	NA	NA	NA	NA	NA	NA	NA	3978	31	NA	0	1042	NA	NA	NA
2020-07-03	east_of_england	NA	NA	9	25	242	2	NA	NA	NA	NA	NA	NA	NA	NA	NA	NA	NA	NA	NA	1	NA	NA	NA	NA	NA	NA	NA	NA	NA	3044	28	NA	1	715	NA	NA	NA
2020-07-04	east_of_england	NA	NA	17	24	220	8	NA	NA	NA	NA	NA	NA	NA	NA	NA	NA	NA	NA	NA	5	NA	NA	NA	NA	NA	NA	NA	NA	NA	1772	20	NA	1	511	NA	NA	NA
2020-07-05	east_of_england	NA	NA	24	28	224	5	NA	NA	NA	NA	NA	NA	NA	NA	NA	NA	NA	NA	NA	2	NA	NA	NA	NA	NA	NA	NA	NA	NA	1679	22	NA	0	166	NA	NA	NA
2020-07-06	east_of_england	NA	NA	22	27	227	3	NA	NA	NA	NA	NA	NA	NA	NA	NA	NA	NA	NA	NA	2	NA	NA	NA	NA	NA	NA	NA	NA	NA	3735	22	NA	0	305	NA	NA	NA
2020-07-07	east_of_england	NA	NA	18	24	224	5	NA	NA	NA	NA	NA	NA	NA	NA	NA	NA	NA	NA	NA	3	NA	NA	NA	NA	NA	NA	NA	NA	NA	4918	23	NA	0	1	NA	NA	NA
2020-07-08	east_of_england	NA	NA	16	24	222	2	NA	NA	NA	NA	NA	NA	NA	NA	NA	NA	NA	NA	NA	1	NA	NA	NA	NA	NA	NA	NA	NA	NA	5615	46	NA	NA	NA	NA	NA	NA
2020-07-09	east_of_england	NA	NA	8	24	212	6	NA	NA	NA	NA	NA	NA	NA	NA	NA	NA	NA	NA	NA	4	NA	NA	NA	NA	NA	NA	NA	NA	NA	5136	33	NA	NA	NA	NA	NA	NA
2020-07-10	east_of_england	NA	NA	9	27	199	5	NA	NA	NA	NA	NA	NA	NA	NA	NA	NA	NA	NA	NA	4	NA	NA	NA	NA	NA	NA	NA	NA	NA	3771	34	NA	NA	NA	NA	NA	NA
2020-07-11	east_of_england	NA	NA	12	24	171	4	NA	NA	NA	NA	NA	NA	NA	NA	NA	NA	NA	NA	NA	1	NA	NA	NA	NA	NA	NA	NA	NA	NA	1935	21	NA	NA	NA	NA	NA	NA
2020-07-12	east_of_england	NA	NA	11	19	171	1	NA	NA	NA	NA	NA	NA	NA	NA	NA	NA	NA	NA	NA	1	NA	NA	NA	NA	NA	NA	NA	NA	NA	1646	27	NA	NA	NA	NA	NA	NA
2020-07-13	east_of_england	NA	NA	19	20	176	8	NA	NA	NA	NA	NA	NA	NA	NA	NA	NA	NA	NA	NA	7	NA	NA	NA	NA	NA	NA	NA	NA	NA	4853	42	NA	NA	NA	NA	NA	NA
2020-07-14	east_of_england	NA	NA	17	16	162	2	NA	NA	NA	NA	NA	NA	NA	NA	NA	NA	NA	NA	NA	1	NA	NA	NA	NA	NA	NA	NA	NA	NA	5820	47	NA	NA	NA	NA	NA	NA
2020-07-15	east_of_england	NA	NA	19	26	169	1	NA	NA	NA	NA	NA	NA	NA	NA	NA	NA	NA	NA	NA	1	NA	NA	NA	NA	NA	NA	NA	NA	NA	6536	29	NA	NA	NA	NA	NA	NA
2020-07-16	east_of_england	NA	NA	17	16	126	1	NA	NA	NA	NA	NA	NA	NA	NA	NA	NA	NA	NA	NA	NA	NA	NA	NA	NA	NA	NA	NA	NA	NA	6005	37	NA	NA	NA	NA	NA	NA
2020-07-17	east_of_england	NA	NA	10	16	142	2	NA	NA	NA	NA	NA	NA	NA	NA	NA	NA	NA	NA	NA	NA	NA	NA	NA	NA	NA	NA	NA	NA	NA	5110	28	NA	NA	NA	NA	NA	NA
2020-07-18	east_of_england	NA	NA	8	17	144	2	NA	NA	NA	NA	NA	NA	NA	NA	NA	NA	NA	NA	NA	2	NA	NA	NA	NA	NA	NA	NA	NA	NA	2191	17	NA	NA	NA	NA	NA	NA
2020-07-19	east_of_england	NA	NA	6	15	143	2	NA	NA	NA	NA	NA	NA	NA	NA	NA	NA	NA	NA	NA	1	NA	NA	NA	NA	NA	NA	NA	NA	NA	2172	13	NA	NA	NA	NA	NA	NA
2020-07-20	east_of_england	NA	NA	8	14	143	3	NA	NA	NA	NA	NA	NA	NA	NA	NA	NA	NA	NA	NA	NA	NA	NA	NA	NA	NA	NA	NA	NA	NA	5147	50	NA	NA	NA	NA	NA	NA
2020-07-21	east_of_england	NA	NA	7	13	113	NA	NA	NA	NA	NA	NA	NA	NA	NA	NA	NA	NA	NA	NA	NA	NA	NA	NA	NA	NA	NA	NA	NA	NA	5510	40	NA	NA	NA	NA	NA	NA
2020-07-22	east_of_england	NA	NA	13	14	116	3	NA	NA	NA	NA	NA	NA	NA	NA	NA	NA	NA	NA	NA	2	NA	NA	NA	NA	NA	NA	NA	NA	NA	6199	34	NA	NA	NA	NA	NA	NA
2020-07-23	east_of_england	NA	NA	24	12	100	1	NA	NA	NA	NA	NA	NA	NA	NA	NA	NA	NA	NA	NA	1	NA	NA	NA	NA	NA	NA	NA	NA	NA	5538	27	NA	NA	NA	NA	NA	NA
2020-07-24	east_of_england	NA	NA	12	12	105	1	NA	NA	NA	NA	NA	NA	NA	NA	NA	NA	NA	NA	NA	1	NA	NA	NA	NA	NA	NA	NA	NA	NA	5318	50	NA	0	137	NA	NA	NA
2020-07-25	east_of_england	NA	NA	16	11	91	1	NA	NA	NA	NA	NA	NA	NA	NA	NA	NA	NA	NA	NA	1	NA	NA	NA	NA	NA	NA	NA	NA	NA	3231	16	NA	0	1112	NA	NA	NA
2020-07-26	east_of_england	NA	NA	7	10	105	1	NA	NA	NA	NA	NA	NA	NA	NA	NA	NA	NA	NA	NA	1	NA	NA	NA	NA	NA	NA	NA	NA	NA	3228	14	NA	0	1466	NA	NA	NA
2020-07-27	east_of_england	NA	NA	18	9	100	2	NA	NA	NA	NA	NA	NA	NA	NA	NA	NA	NA	NA	NA	1	NA	NA	NA	NA	NA	NA	NA	NA	NA	7487	43	NA	0	2239	NA	NA	NA
2020-07-28	east_of_england	NA	NA	9	10	94	1	NA	NA	NA	NA	NA	NA	NA	NA	NA	NA	NA	NA	NA	NA	NA	NA	NA	NA	NA	NA	NA	NA	NA	7587	33	NA	0	2196	NA	NA	NA
2020-07-29	east_of_england	NA	NA	8	9	92	NA	NA	NA	NA	NA	NA	NA	NA	NA	NA	NA	NA	NA	NA	NA	NA	NA	NA	NA	NA	NA	NA	NA	NA	8373	55	NA	1	2040	NA	NA	NA
2020-07-30	east_of_england	NA	NA	8	8	82	1	NA	NA	NA	NA	NA	NA	NA	NA	NA	NA	NA	NA	NA	NA	NA	NA	NA	NA	NA	NA	NA	NA	NA	7683	38	NA	1	2005	NA	NA	NA
2020-07-31	east_of_england	NA	NA	5	8	77	2	NA	NA	NA	NA	NA	NA	NA	NA	NA	NA	NA	NA	NA	NA	NA	NA	NA	NA	NA	NA	NA	NA	NA	5922	16	NA	1	2000	NA	NA	NA
2020-08-01	east_of_england	NA	NA	2	9	85	1	NA	NA	NA	NA	NA	NA	NA	NA	NA	NA	NA	NA	NA	NA	NA	NA	NA	NA	NA	NA	NA	NA	NA	2833	13	NA	0	1556	NA	NA	NA
2020-08-02	east_of_england	NA	NA	7	9	80	NA	NA	NA	NA	NA	NA	NA	NA	NA	NA	NA	NA	NA	NA	NA	NA	NA	NA	NA	NA	NA	NA	NA	NA	2740	18	NA	0	1248	NA	NA	NA
2020-08-03	east_of_england	NA	NA	7	8	73	NA	NA	NA	NA	NA	NA	NA	NA	NA	NA	NA	NA	NA	NA	NA	NA	NA	NA	NA	NA	NA	NA	NA	NA	7326	41	NA	0	1924	NA	NA	NA
2020-08-04	east_of_england	NA	NA	5	8	69	1	NA	NA	NA	NA	NA	NA	NA	NA	NA	NA	NA	NA	NA	1	NA	NA	NA	NA	NA	NA	NA	NA	NA	7948	39	NA	2	1634	NA	NA	NA
2020-08-05	east_of_england	NA	NA	5	8	70	NA	NA	NA	NA	NA	NA	NA	NA	NA	NA	NA	NA	NA	NA	NA	NA	NA	NA	NA	NA	NA	NA	NA	NA	8516	42	NA	0	1387	NA	NA	NA
2020-08-06	east_of_england	NA	NA	4	9	72	NA	NA	NA	NA	NA	NA	NA	NA	NA	NA	NA	NA	NA	NA	NA	NA	NA	NA	NA	NA	NA	NA	NA	NA	7727	34	NA	0	1000	NA	NA	NA
2020-08-07	east_of_england	NA	NA	10	9	60	1	NA	NA	NA	NA	NA	NA	NA	NA	NA	NA	NA	NA	NA	1	NA	NA	NA	NA	NA	NA	NA	NA	NA	5993	38	NA	0	800	NA	NA	NA
2020-08-08	east_of_england	NA	NA	6	11	59	NA	NA	NA	NA	NA	NA	NA	NA	NA	NA	NA	NA	NA	NA	NA	NA	NA	NA	NA	NA	NA	NA	NA	NA	2875	25	NA	1	547	NA	NA	NA
2020-08-09	east_of_england	NA	NA	3	9	59	1	NA	NA	NA	NA	NA	NA	NA	NA	NA	NA	NA	NA	NA	NA	NA	NA	NA	NA	NA	NA	NA	NA	NA	2376	14	NA	0	360	NA	NA	NA
2020-08-10	east_of_england	NA	NA	8	8	63	NA	NA	NA	NA	NA	NA	NA	NA	NA	NA	NA	NA	NA	NA	NA	NA	NA	NA	NA	NA	NA	NA	NA	NA	7072	50	NA	0	652	NA	NA	NA
2020-08-11	east_of_england	NA	NA	7	8	61	2	NA	NA	NA	NA	NA	NA	NA	NA	NA	NA	NA	NA	NA	1	NA	NA	NA	NA	NA	NA	NA	NA	NA	7801	35	NA	0	2	NA	NA	NA
2020-08-12	east_of_england	NA	NA	1	8	56	1	NA	NA	NA	NA	NA	NA	NA	NA	NA	NA	NA	NA	NA	NA	NA	NA	NA	NA	NA	NA	NA	NA	NA	8181	34	NA	NA	NA	NA	NA	NA
2020-08-13	east_of_england	NA	NA	6	9	57	NA	NA	NA	NA	NA	NA	NA	NA	NA	NA	NA	NA	NA	NA	NA	NA	NA	NA	NA	NA	NA	NA	NA	NA	7794	36	NA	NA	NA	NA	NA	NA
2020-08-14	east_of_england	NA	NA	8	6	52	1	NA	NA	NA	NA	NA	NA	NA	NA	NA	NA	NA	NA	NA	1	NA	NA	NA	NA	NA	NA	NA	NA	NA	7447	56	NA	NA	NA	NA	NA	NA
2020-08-15	east_of_england	NA	NA	2	8	60	NA	NA	NA	NA	NA	NA	NA	NA	NA	NA	NA	NA	NA	NA	NA	NA	NA	NA	NA	NA	NA	NA	NA	NA	3372	14	NA	NA	NA	NA	NA	NA
2020-08-16	east_of_england	NA	NA	4	7	54	NA	NA	NA	NA	NA	NA	NA	NA	NA	NA	NA	NA	NA	NA	NA	NA	NA	NA	NA	NA	NA	NA	NA	NA	2784	14	NA	NA	NA	NA	NA	NA
2020-08-17	east_of_england	NA	NA	5	8	57	1	NA	NA	NA	NA	NA	NA	NA	NA	NA	NA	NA	NA	NA	NA	NA	NA	NA	NA	NA	NA	NA	NA	NA	8438	34	NA	NA	NA	NA	NA	NA
2020-08-18	east_of_england	NA	NA	4	6	47	2	NA	NA	NA	NA	NA	NA	NA	NA	NA	NA	NA	NA	NA	2	NA	NA	NA	NA	NA	NA	NA	NA	NA	9357	42	NA	NA	NA	NA	NA	NA
2020-08-19	east_of_england	NA	NA	4	6	49	1	NA	NA	NA	NA	NA	NA	NA	NA	NA	NA	NA	NA	NA	1	NA	NA	NA	NA	NA	NA	NA	NA	NA	9869	44	NA	NA	NA	NA	NA	NA
2020-08-20	east_of_england	NA	NA	2	6	47	2	NA	NA	NA	NA	NA	NA	NA	NA	NA	NA	NA	NA	NA	1	NA	NA	NA	NA	NA	NA	NA	NA	NA	9778	57	NA	0	61	NA	NA	NA
2020-08-21	east_of_england	NA	NA	3	6	40	NA	NA	NA	NA	NA	NA	NA	NA	NA	NA	NA	NA	NA	NA	NA	NA	NA	NA	NA	NA	NA	NA	NA	NA	8159	44	NA	0	136	NA	NA	NA
2020-08-22	east_of_england	NA	NA	2	7	34	NA	NA	NA	NA	NA	NA	NA	NA	NA	NA	NA	NA	NA	NA	NA	NA	NA	NA	NA	NA	NA	NA	NA	NA	3890	23	NA	2	1694	NA	NA	NA
2020-08-23	east_of_england	NA	NA	2	5	31	1	NA	NA	NA	NA	NA	NA	NA	NA	NA	NA	NA	NA	NA	1	NA	NA	NA	NA	NA	NA	NA	NA	NA	3156	30	NA	0	1539	NA	NA	NA
2020-08-24	east_of_england	NA	NA	0	5	35	1	NA	NA	NA	NA	NA	NA	NA	NA	NA	NA	NA	NA	NA	NA	NA	NA	NA	NA	NA	NA	NA	NA	NA	8586	50	NA	0	2260	NA	NA	NA
2020-08-25	east_of_england	NA	NA	8	5	28	NA	NA	NA	NA	NA	NA	NA	NA	NA	NA	NA	NA	NA	NA	NA	NA	NA	NA	NA	NA	NA	NA	NA	NA	10023	53	NA	2	2153	NA	NA	NA
2020-08-26	east_of_england	NA	NA	4	5	37	1	NA	NA	NA	NA	NA	NA	NA	NA	NA	NA	NA	NA	NA	1	NA	NA	NA	NA	NA	NA	NA	NA	NA	9778	62	NA	1	2076	NA	NA	NA
2020-08-27	east_of_england	NA	NA	3	5	29	1	NA	NA	NA	NA	NA	NA	NA	NA	NA	NA	NA	NA	NA	1	NA	NA	NA	NA	NA	NA	NA	NA	NA	8859	63	NA	1	1986	NA	NA	NA
2020-08-28	east_of_england	NA	NA	3	4	30	NA	NA	NA	NA	NA	NA	NA	NA	NA	NA	NA	NA	NA	NA	NA	NA	NA	NA	NA	NA	NA	NA	NA	NA	8083	66	NA	2	1960	NA	NA	NA
2020-08-29	east_of_england	NA	NA	5	4	30	NA	NA	NA	NA	NA	NA	NA	NA	NA	NA	NA	NA	NA	NA	NA	NA	NA	NA	NA	NA	NA	NA	NA	NA	4161	44	NA	1	1542	NA	NA	NA
2020-08-30	east_of_england	NA	NA	1	3	30	NA	NA	NA	NA	NA	NA	NA	NA	NA	NA	NA	NA	NA	NA	NA	NA	NA	NA	NA	NA	NA	NA	NA	NA	3203	44	NA	1	682	NA	NA	NA
2020-08-31	east_of_england	NA	NA	0	3	31	NA	NA	NA	NA	NA	NA	NA	NA	NA	NA	NA	NA	NA	NA	NA	NA	NA	NA	NA	NA	NA	NA	NA	NA	5103	58	NA	0	1179	NA	NA	NA
2020-09-01	east_of_england	NA	NA	2	3	31	NA	NA	NA	NA	NA	NA	NA	NA	NA	NA	NA	NA	NA	NA	NA	NA	NA	NA	NA	NA	NA	NA	NA	NA	10971	77	NA	1	1555	NA	NA	NA
2020-09-02	east_of_england	NA	NA	8	3	31	1	NA	NA	NA	NA	NA	NA	NA	NA	NA	NA	NA	NA	NA	NA	NA	NA	NA	NA	NA	NA	NA	NA	NA	11229	116	NA	1	1180	NA	NA	NA
2020-09-03	east_of_england	NA	NA	5	3	31	1	NA	NA	NA	NA	NA	NA	NA	NA	NA	NA	NA	NA	NA	1	NA	NA	NA	NA	NA	NA	NA	NA	NA	10638	107	NA	0	960	NA	NA	NA
2020-09-04	east_of_england	NA	NA	2	1	30	NA	NA	NA	NA	NA	NA	NA	NA	NA	NA	NA	NA	NA	NA	NA	NA	NA	NA	NA	NA	NA	NA	NA	NA	9741	91	NA	2	806	NA	NA	NA
2020-09-05	east_of_england	NA	NA	6	1	25	NA	NA	NA	NA	NA	NA	NA	NA	NA	NA	NA	NA	NA	NA	NA	NA	NA	NA	NA	NA	NA	NA	NA	NA	4737	69	NA	0	658	NA	NA	NA
2020-09-06	east_of_england	NA	NA	1	1	27	1	NA	NA	NA	NA	NA	NA	NA	NA	NA	NA	NA	NA	NA	1	NA	NA	NA	NA	NA	NA	NA	NA	NA	3234	45	NA	2	483	NA	NA	NA
2020-09-07	east_of_england	NA	NA	5	1	27	NA	NA	NA	NA	NA	NA	NA	NA	NA	NA	NA	NA	NA	NA	NA	NA	NA	NA	NA	NA	NA	NA	NA	NA	8646	98	NA	2	593	NA	NA	NA
2020-09-08	east_of_england	NA	NA	2	1	25	NA	NA	NA	NA	NA	NA	NA	NA	NA	NA	NA	NA	NA	NA	NA	NA	NA	NA	NA	NA	NA	NA	NA	NA	11187	126	NA	0	6	NA	NA	NA
2020-09-09	east_of_england	NA	NA	5	4	31	NA	NA	NA	NA	NA	NA	NA	NA	NA	NA	NA	NA	NA	NA	NA	NA	NA	NA	NA	NA	NA	NA	NA	NA	10988	84	NA	NA	NA	NA	NA	NA
2020-09-10	east_of_england	NA	NA	5	2	27	NA	NA	NA	NA	NA	NA	NA	NA	NA	NA	NA	NA	NA	NA	NA	NA	NA	NA	NA	NA	NA	NA	NA	NA	10824	112	NA	NA	NA	NA	NA	NA
2020-09-11	east_of_england	NA	NA	6	67	15	NA	NA	NA	NA	NA	NA	NA	NA	NA	NA	NA	NA	NA	NA	NA	NA	NA	NA	NA	NA	NA	NA	NA	NA	10114	81	NA	NA	NA	NA	NA	NA
2020-09-12	east_of_england	NA	NA	11	2	20	NA	NA	NA	NA	NA	NA	NA	NA	NA	NA	NA	NA	NA	NA	NA	NA	NA	NA	NA	NA	NA	NA	NA	NA	3875	49	NA	NA	NA	NA	NA	NA
2020-09-13	east_of_england	NA	NA	4	2	21	1	NA	NA	NA	NA	NA	NA	NA	NA	NA	NA	NA	NA	NA	1	NA	NA	NA	NA	NA	NA	NA	NA	NA	2322	30	NA	NA	NA	NA	NA	NA
2020-09-14	east_of_england	NA	NA	11	3	25	1	NA	NA	NA	NA	NA	NA	NA	NA	NA	NA	NA	NA	NA	1	NA	NA	NA	NA	NA	NA	NA	NA	NA	7619	64	NA	NA	NA	NA	NA	NA
2020-09-15	east_of_england	NA	NA	13	3	35	NA	NA	NA	NA	NA	NA	NA	NA	NA	NA	NA	NA	NA	NA	NA	NA	NA	NA	NA	NA	NA	NA	NA	NA	11010	97	NA	NA	NA	NA	NA	NA
2020-09-16	east_of_england	NA	NA	8	3	40	1	NA	NA	NA	NA	NA	NA	NA	NA	NA	NA	NA	NA	NA	NA	NA	NA	NA	NA	NA	NA	NA	NA	NA	10576	72	NA	NA	NA	NA	NA	NA
2020-09-17	east_of_england	NA	NA	6	3	42	1	NA	NA	NA	NA	NA	NA	NA	NA	NA	NA	NA	NA	NA	NA	NA	NA	NA	NA	NA	NA	NA	NA	NA	9342	79	NA	NA	NA	NA	NA	NA
2020-09-18	east_of_england	NA	NA	4	2	37	NA	NA	NA	NA	NA	NA	NA	NA	NA	NA	NA	NA	NA	NA	NA	NA	NA	NA	NA	NA	NA	NA	NA	NA	9371	102	NA	0	123	NA	NA	NA
2020-09-19	east_of_england	NA	NA	4	3	39	NA	NA	NA	NA	NA	NA	NA	NA	NA	NA	NA	NA	NA	NA	NA	NA	NA	NA	NA	NA	NA	NA	NA	NA	3219	79	NA	9	1670	NA	NA	NA
2020-09-20	east_of_england	NA	NA	6	2	38	2	NA	NA	NA	NA	NA	NA	NA	NA	NA	NA	NA	NA	NA	2	NA	NA	NA	NA	NA	NA	NA	NA	NA	3089	93	NA	2	1790	NA	NA	NA
2020-09-21	east_of_england	NA	NA	7	3	41	NA	NA	NA	NA	NA	NA	NA	NA	NA	NA	NA	NA	NA	NA	NA	NA	NA	NA	NA	NA	NA	NA	NA	NA	7218	85	NA	7	2192	NA	NA	NA
2020-09-22	east_of_england	NA	NA	11	3	42	3	NA	NA	NA	NA	NA	NA	NA	NA	NA	NA	NA	NA	NA	2	NA	NA	NA	NA	NA	NA	NA	NA	NA	11282	115	NA	5	2083	NA	NA	NA
2020-09-23	east_of_england	NA	NA	7	2	37	1	NA	NA	NA	NA	NA	NA	NA	NA	NA	NA	NA	NA	NA	1	NA	NA	NA	NA	NA	NA	NA	NA	NA	10424	112	NA	12	2115	NA	NA	NA
2020-09-24	east_of_england	NA	NA	13	4	41	1	NA	NA	NA	NA	NA	NA	NA	NA	NA	NA	NA	NA	NA	1	NA	NA	NA	NA	NA	NA	NA	NA	NA	10693	142	NA	5	2183	NA	NA	NA
2020-09-25	east_of_england	NA	NA	16	3	45	2	NA	NA	NA	NA	NA	NA	NA	NA	NA	NA	NA	NA	NA	NA	NA	NA	NA	NA	NA	NA	NA	NA	NA	9725	119	NA	7	2186	NA	NA	NA
2020-09-26	east_of_england	NA	NA	12	5	52	1	NA	NA	NA	NA	NA	NA	NA	NA	NA	NA	NA	NA	NA	1	NA	NA	NA	NA	NA	NA	NA	NA	NA	3613	101	NA	3	1894	NA	NA	NA
2020-09-27	east_of_england	NA	NA	15	6	64	1	NA	NA	NA	NA	NA	NA	NA	NA	NA	NA	NA	NA	NA	1	NA	NA	NA	NA	NA	NA	NA	NA	NA	3067	148	NA	1	1738	NA	NA	NA
2020-09-28	east_of_england	NA	NA	13	9	76	5	NA	NA	NA	NA	NA	NA	NA	NA	NA	NA	NA	NA	NA	3	NA	NA	NA	NA	NA	NA	NA	NA	NA	8882	213	NA	6	1865	NA	NA	NA
2020-09-29	east_of_england	NA	NA	10	12	89	4	NA	NA	NA	NA	NA	NA	NA	NA	NA	NA	NA	NA	NA	3	NA	NA	NA	NA	NA	NA	NA	NA	NA	11575	190	NA	7	1540	NA	NA	NA
2020-09-30	east_of_england	NA	NA	18	13	86	2	NA	NA	NA	NA	NA	NA	NA	NA	NA	NA	NA	NA	NA	2	NA	NA	NA	NA	NA	NA	NA	NA	NA	11576	223	NA	5	1320	NA	NA	NA
2020-10-01	east_of_england	NA	NA	11	12	79	3	NA	NA	NA	NA	NA	NA	NA	NA	NA	NA	NA	NA	NA	2	NA	NA	NA	NA	NA	NA	NA	NA	NA	11832	232	NA	2	964	NA	NA	NA
2020-10-02	east_of_england	NA	NA	19	14	93	1	NA	NA	NA	NA	NA	NA	NA	NA	NA	NA	NA	NA	NA	1	NA	NA	NA	NA	NA	NA	NA	NA	NA	11751	247	NA	5	872	NA	NA	NA
2020-10-03	east_of_england	NA	NA	19	13	101	1	NA	NA	NA	NA	NA	NA	NA	NA	NA	NA	NA	NA	NA	NA	NA	NA	NA	NA	NA	NA	NA	NA	NA	5309	211	NA	5	832	NA	NA	NA
2020-10-04	east_of_england	NA	NA	16	14	98	1	NA	NA	NA	NA	NA	NA	NA	NA	NA	NA	NA	NA	NA	NA	NA	NA	NA	NA	NA	NA	NA	NA	NA	3644	205	NA	0	406	NA	NA	NA
2020-10-05	east_of_england	NA	NA	23	13	115	1	NA	NA	NA	NA	NA	NA	NA	NA	NA	NA	NA	NA	NA	NA	NA	NA	NA	NA	NA	NA	NA	NA	NA	10438	305	NA	2	510	NA	NA	NA
2020-10-06	east_of_england	NA	NA	11	12	119	4	NA	NA	NA	NA	NA	NA	NA	NA	NA	NA	NA	NA	NA	4	NA	NA	NA	NA	NA	NA	NA	NA	NA	14508	345	NA	NA	NA	NA	NA	NA
2020-10-07	east_of_england	NA	NA	17	13	128	8	NA	NA	NA	NA	NA	NA	NA	NA	NA	NA	NA	NA	NA	8	NA	NA	NA	NA	NA	NA	NA	NA	NA	13927	316	NA	NA	NA	NA	NA	NA
2020-10-08	east_of_england	NA	NA	23	12	119	3	NA	NA	NA	NA	NA	NA	NA	NA	NA	NA	NA	NA	NA	3	NA	NA	NA	NA	NA	NA	NA	NA	NA	13244	342	NA	NA	NA	NA	NA	NA
2020-10-09	east_of_england	NA	NA	19	15	135	2	NA	NA	NA	NA	NA	NA	NA	NA	NA	NA	NA	NA	NA	2	NA	NA	NA	NA	NA	NA	NA	NA	NA	12227	331	NA	NA	NA	NA	NA	NA
2020-10-10	east_of_england	NA	NA	16	17	135	6	NA	NA	NA	NA	NA	NA	NA	NA	NA	NA	NA	NA	NA	4	NA	NA	NA	NA	NA	NA	NA	NA	NA	4222	187	NA	NA	NA	NA	NA	NA
2020-10-11	east_of_england	NA	NA	27	16	140	4	NA	NA	NA	NA	NA	NA	NA	NA	NA	NA	NA	NA	NA	4	NA	NA	NA	NA	NA	NA	NA	NA	NA	3072	244	NA	NA	NA	NA	NA	NA
2020-10-12	east_of_england	NA	NA	24	16	149	3	NA	NA	NA	NA	NA	NA	NA	NA	NA	NA	NA	NA	NA	3	NA	NA	NA	NA	NA	NA	NA	NA	NA	10876	428	NA	NA	NA	NA	NA	NA
2020-10-13	east_of_england	NA	NA	32	20	166	2	NA	NA	NA	NA	NA	NA	NA	NA	NA	NA	NA	NA	NA	2	NA	NA	NA	NA	NA	NA	NA	NA	NA	13948	403	NA	NA	NA	NA	NA	NA
2020-10-14	east_of_england	NA	NA	27	19	183	2	NA	NA	NA	NA	NA	NA	NA	NA	NA	NA	NA	NA	NA	2	NA	NA	NA	NA	NA	NA	NA	NA	NA	14179	407	NA	NA	NA	NA	NA	NA
2020-10-15	east_of_england	NA	NA	41	18	217	5	NA	NA	NA	NA	NA	NA	NA	NA	NA	NA	NA	NA	NA	5	NA	NA	NA	NA	NA	NA	NA	NA	NA	12811	449	NA	NA	NA	NA	NA	NA
2020-10-16	east_of_england	NA	NA	23	19	223	6	NA	NA	NA	NA	NA	NA	NA	NA	NA	NA	NA	NA	NA	6	NA	NA	NA	NA	NA	NA	NA	NA	NA	12596	409	NA	0	122	NA	NA	NA
2020-10-17	east_of_england	NA	NA	37	21	241	8	NA	NA	NA	NA	NA	NA	NA	NA	NA	NA	NA	NA	NA	7	NA	NA	NA	NA	NA	NA	NA	NA	NA	4546	319	NA	3	1689	NA	NA	NA
2020-10-18	east_of_england	NA	NA	41	23	241	6	NA	NA	NA	NA	NA	NA	NA	NA	NA	NA	NA	NA	NA	4	NA	NA	NA	NA	NA	NA	NA	NA	NA	3997	364	NA	11	1818	NA	NA	NA
2020-10-19	east_of_england	NA	NA	43	21	277	7	NA	NA	NA	NA	NA	NA	NA	NA	NA	NA	NA	NA	NA	7	NA	NA	NA	NA	NA	NA	NA	NA	NA	12123	652	NA	15	2345	NA	NA	NA
2020-10-20	east_of_england	NA	NA	33	25	295	11	NA	NA	NA	NA	NA	NA	NA	NA	NA	NA	NA	NA	NA	9	NA	NA	NA	NA	NA	NA	NA	NA	NA	15316	709	NA	9	2059	NA	NA	NA
2020-10-21	east_of_england	NA	NA	50	28	314	11	NA	NA	NA	NA	NA	NA	NA	NA	NA	NA	NA	NA	NA	8	NA	NA	NA	NA	NA	NA	NA	NA	NA	14237	682	NA	13	2014	NA	NA	NA
2020-10-22	east_of_england	NA	NA	51	25	334	9	NA	NA	NA	NA	NA	NA	NA	NA	NA	NA	NA	NA	NA	7	NA	NA	NA	NA	NA	NA	NA	NA	NA	13540	585	NA	12	1977	NA	NA	NA
2020-10-23	east_of_england	NA	NA	56	28	343	15	NA	NA	NA	NA	NA	NA	NA	NA	NA	NA	NA	NA	NA	14	NA	NA	NA	NA	NA	NA	NA	NA	NA	12281	621	NA	17	1814	NA	NA	NA
2020-10-24	east_of_england	NA	NA	42	29	356	6	NA	NA	NA	NA	NA	NA	NA	NA	NA	NA	NA	NA	NA	2	NA	NA	NA	NA	NA	NA	NA	NA	NA	4898	402	NA	11	1475	NA	NA	NA
2020-10-25	east_of_england	NA	NA	62	30	406	13	NA	NA	NA	NA	NA	NA	NA	NA	NA	NA	NA	NA	NA	12	NA	NA	NA	NA	NA	NA	NA	NA	NA	3517	389	NA	7	1193	NA	NA	NA
2020-10-26	east_of_england	NA	NA	55	34	419	10	NA	NA	NA	NA	NA	NA	NA	NA	NA	NA	NA	NA	NA	8	NA	NA	NA	NA	NA	NA	NA	NA	NA	11958	791	NA	9	1468	NA	NA	NA
2020-10-27	east_of_england	NA	NA	51	41	454	12	NA	NA	NA	NA	NA	NA	NA	NA	NA	NA	NA	NA	NA	8	NA	NA	NA	NA	NA	NA	NA	NA	NA	14427	623	NA	8	1277	NA	NA	NA
2020-10-28	east_of_england	NA	NA	68	42	474	15	NA	NA	NA	NA	NA	NA	NA	NA	NA	NA	NA	NA	NA	12	NA	NA	NA	NA	NA	NA	NA	NA	NA	13369	686	NA	12	1029	NA	NA	NA
2020-10-29	east_of_england	NA	NA	68	49	476	18	NA	NA	NA	NA	NA	NA	NA	NA	NA	NA	NA	NA	NA	13	NA	NA	NA	NA	NA	NA	NA	NA	NA	13635	647	NA	7	908	NA	NA	NA
2020-10-30	east_of_england	NA	NA	67	49	501	18	NA	NA	NA	NA	NA	NA	NA	NA	NA	NA	NA	NA	NA	13	NA	NA	NA	NA	NA	NA	NA	NA	NA	12265	669	NA	3	835	NA	NA	NA
2020-10-31	east_of_england	NA	NA	56	51	505	18	NA	NA	NA	NA	NA	NA	NA	NA	NA	NA	NA	NA	NA	15	NA	NA	NA	NA	NA	NA	NA	NA	NA	4495	505	NA	6	704	NA	NA	NA
2020-11-01	east_of_england	NA	NA	67	50	527	20	NA	NA	NA	NA	NA	NA	NA	NA	NA	NA	NA	NA	NA	15	NA	NA	NA	NA	NA	NA	NA	NA	NA	3972	456	NA	5	426	NA	NA	NA
2020-11-02	east_of_england	NA	NA	55	54	555	14	NA	NA	NA	NA	NA	NA	NA	NA	NA	NA	NA	NA	NA	10	NA	NA	NA	NA	NA	NA	NA	NA	NA	13008	986	NA	4	691	NA	NA	NA
2020-11-03	east_of_england	NA	NA	76	63	598	19	NA	NA	NA	NA	NA	NA	NA	NA	NA	NA	NA	NA	NA	14	NA	NA	NA	NA	NA	NA	NA	NA	NA	15878	768	NA	NA	NA	NA	NA	NA
2020-11-04	east_of_england	NA	NA	87	65	595	15	NA	NA	NA	NA	NA	NA	NA	NA	NA	NA	NA	NA	NA	12	NA	NA	NA	NA	NA	NA	NA	NA	NA	14400	726	NA	NA	NA	NA	NA	NA
2020-11-05	east_of_england	NA	NA	67	60	611	21	NA	NA	NA	NA	NA	NA	NA	NA	NA	NA	NA	NA	NA	14	NA	NA	NA	NA	NA	NA	NA	NA	NA	14537	764	NA	NA	NA	NA	NA	NA
2020-11-06	east_of_england	NA	NA	61	61	620	23	NA	NA	NA	NA	NA	NA	NA	NA	NA	NA	NA	NA	NA	15	NA	NA	NA	NA	NA	NA	NA	NA	NA	14678	777	NA	NA	NA	NA	NA	NA
2020-11-07	east_of_england	NA	NA	58	62	608	15	NA	NA	NA	NA	NA	NA	NA	NA	NA	NA	NA	NA	NA	10	NA	NA	NA	NA	NA	NA	NA	NA	NA	5713	656	NA	NA	NA	NA	NA	NA
2020-11-08	east_of_england	NA	NA	70	64	636	20	NA	NA	NA	NA	NA	NA	NA	NA	NA	NA	NA	NA	NA	13	NA	NA	NA	NA	NA	NA	NA	NA	NA	4623	769	NA	NA	NA	NA	NA	NA
2020-11-09	east_of_england	NA	NA	103	68	650	27	NA	NA	NA	NA	NA	NA	NA	NA	NA	NA	NA	NA	NA	13	NA	NA	NA	NA	NA	NA	NA	NA	NA	14784	1193	NA	NA	NA	NA	NA	NA
2020-11-10	east_of_england	NA	NA	103	72	672	23	NA	NA	NA	NA	NA	NA	NA	NA	NA	NA	NA	NA	NA	20	NA	NA	NA	NA	NA	NA	NA	NA	NA	16005	965	NA	NA	NA	NA	NA	NA
2020-11-11	east_of_england	NA	NA	102	74	709	24	NA	NA	NA	NA	NA	NA	NA	NA	NA	NA	NA	NA	NA	16	NA	NA	NA	NA	NA	NA	NA	NA	NA	16412	1094	NA	NA	NA	NA	NA	NA
2020-11-12	east_of_england	NA	NA	127	73	718	19	NA	NA	NA	NA	NA	NA	NA	NA	NA	NA	NA	NA	NA	15	NA	NA	NA	NA	NA	NA	NA	NA	NA	14425	881	NA	NA	NA	NA	NA	NA
2020-11-13	east_of_england	NA	NA	83	71	767	22	NA	NA	NA	NA	NA	NA	NA	NA	NA	NA	NA	NA	NA	18	NA	NA	NA	NA	NA	NA	NA	NA	NA	14833	912	NA	0	29	NA	1	NA
2020-11-14	east_of_england	NA	NA	87	69	783	24	NA	NA	NA	NA	NA	NA	NA	NA	NA	NA	NA	NA	NA	20	NA	NA	NA	NA	NA	NA	NA	NA	NA	5594	672	NA	0	51	NA	NA	NA
2020-11-15	east_of_england	NA	NA	109	73	820	15	NA	NA	NA	NA	NA	NA	NA	NA	NA	NA	NA	NA	NA	12	NA	NA	NA	NA	NA	NA	NA	NA	NA	4010	585	NA	0	177	NA	NA	NA
2020-11-16	east_of_england	NA	NA	82	79	856	17	NA	NA	NA	NA	NA	NA	NA	NA	NA	NA	NA	NA	NA	11	NA	NA	NA	NA	NA	NA	NA	NA	NA	14790	1001	NA	21	3063	NA	3	NA
2020-11-17	east_of_england	NA	NA	100	77	891	20	NA	NA	NA	NA	NA	NA	NA	NA	NA	NA	NA	NA	NA	16	NA	NA	NA	NA	NA	NA	NA	NA	NA	16025	887	NA	10	2450	NA	NA	NA
2020-11-18	east_of_england	NA	NA	109	78	881	24	NA	NA	NA	NA	NA	NA	NA	NA	NA	NA	NA	NA	NA	19	NA	NA	NA	NA	NA	NA	NA	NA	NA	14894	811	NA	13	2399	NA	NA	NA
2020-11-19	east_of_england	NA	NA	93	79	889	28	NA	NA	NA	NA	NA	NA	NA	NA	NA	NA	NA	NA	NA	26	NA	NA	NA	NA	NA	NA	NA	NA	NA	14745	722	NA	12	2315	NA	NA	NA
2020-11-20	east_of_england	NA	NA	105	73	895	23	NA	NA	NA	NA	NA	NA	NA	NA	NA	NA	NA	NA	NA	19	NA	NA	NA	NA	NA	NA	NA	NA	NA	13431	637	NA	16	2178	NA	NA	NA
2020-11-21	east_of_england	NA	NA	73	82	904	26	NA	NA	NA	NA	NA	NA	NA	NA	NA	NA	NA	NA	NA	17	NA	NA	NA	NA	NA	NA	NA	NA	NA	5309	484	NA	3	2227	NA	NA	NA
2020-11-22	east_of_england	NA	NA	131	77	902	27	NA	NA	NA	NA	NA	NA	NA	NA	NA	NA	NA	NA	NA	21	NA	NA	NA	NA	NA	NA	NA	NA	NA	3905	522	NA	5	1494	NA	NA	NA
2020-11-23	east_of_england	NA	NA	96	88	956	27	NA	NA	NA	NA	NA	NA	NA	NA	NA	NA	NA	NA	NA	17	NA	NA	NA	NA	NA	NA	NA	NA	NA	14233	743	NA	11	1479	NA	NA	NA
2020-11-24	east_of_england	NA	NA	103	83	977	23	NA	NA	NA	NA	NA	NA	NA	NA	NA	NA	NA	NA	NA	18	NA	NA	NA	NA	NA	NA	NA	NA	NA	15911	625	NA	4	1343	NA	NA	NA
2020-11-25	east_of_england	NA	NA	99	79	957	30	NA	NA	NA	NA	NA	NA	NA	NA	NA	NA	NA	NA	NA	23	NA	NA	NA	NA	NA	NA	NA	NA	NA	15254	737	NA	7	1125	NA	NA	NA
2020-11-26	east_of_england	NA	NA	85	86	969	21	NA	NA	NA	NA	NA	NA	NA	NA	NA	NA	NA	NA	NA	15	NA	NA	NA	NA	NA	NA	NA	NA	NA	13713	614	NA	6	919	NA	NA	NA
2020-11-27	east_of_england	NA	NA	64	82	969	25	NA	NA	NA	NA	NA	NA	NA	NA	NA	NA	NA	NA	NA	18	NA	NA	NA	NA	NA	NA	NA	NA	NA	13173	741	NA	3	861	NA	NA	NA
2020-11-28	east_of_england	NA	NA	87	86	961	31	NA	NA	NA	NA	NA	NA	NA	NA	NA	NA	NA	NA	NA	26	NA	NA	NA	NA	NA	NA	NA	NA	NA	5342	490	NA	7	847	NA	NA	NA
2020-11-29	east_of_england	NA	NA	87	91	948	18	NA	NA	NA	NA	NA	NA	NA	NA	NA	NA	NA	NA	NA	15	NA	NA	NA	NA	NA	NA	NA	NA	NA	4216	468	NA	2	621	NA	1	NA
2020-11-30	east_of_england	NA	NA	130	86	991	28	NA	NA	NA	NA	NA	NA	NA	NA	NA	NA	NA	NA	NA	19	NA	NA	NA	NA	NA	NA	NA	NA	NA	14061	930	NA	3	586	NA	NA	NA
2020-12-01	east_of_england	NA	NA	122	86	997	34	NA	NA	NA	NA	NA	NA	NA	NA	NA	NA	NA	NA	NA	22	NA	NA	NA	NA	NA	NA	NA	NA	NA	15232	733	NA	6	571	NA	1	NA
2020-12-02	east_of_england	NA	NA	109	81	1014	24	NA	NA	NA	NA	NA	NA	NA	NA	NA	NA	NA	NA	NA	18	NA	NA	NA	NA	NA	NA	NA	NA	NA	15898	800	NA	2	509	NA	NA	NA
2020-03-16	london	NA	NA	NA	NA	NA	15	NA	NA	NA	NA	NA	NA	NA	NA	NA	NA	NA	NA	NA	14	NA	NA	NA	NA	NA	NA	NA	NA	NA	NA	NA	NA	NA	NA	NA	NA	NA
2020-03-17	london	NA	NA	NA	NA	NA	23	NA	NA	NA	NA	NA	NA	NA	NA	NA	NA	NA	NA	NA	23	NA	NA	NA	NA	NA	NA	NA	NA	NA	NA	NA	NA	NA	NA	NA	NA	NA
2020-03-18	london	NA	NA	NA	NA	NA	26	NA	NA	NA	NA	NA	NA	NA	NA	NA	NA	NA	NA	NA	24	NA	NA	NA	NA	NA	NA	NA	NA	NA	NA	NA	NA	NA	NA	NA	NA	NA
2020-03-19	london	NA	NA	240	NA	NA	26	NA	NA	NA	NA	NA	NA	NA	NA	NA	NA	NA	NA	NA	25	NA	NA	NA	NA	NA	NA	NA	NA	NA	NA	NA	NA	NA	NA	NA	NA	NA
2020-03-20	london	NA	NA	272	NA	841	45	NA	NA	NA	NA	NA	NA	NA	NA	NA	NA	NA	NA	NA	43	NA	NA	NA	NA	NA	NA	NA	NA	NA	NA	NA	NA	NA	NA	NA	NA	NA
2020-03-21	london	NA	NA	311	NA	1081	50	NA	NA	NA	NA	NA	NA	NA	NA	NA	NA	NA	NA	NA	47	NA	NA	NA	NA	NA	NA	NA	NA	NA	NA	NA	NA	NA	NA	NA	NA	NA
2020-03-22	london	NA	NA	335	NA	1266	53	NA	NA	NA	NA	NA	NA	NA	NA	NA	NA	NA	NA	NA	49	NA	NA	NA	NA	NA	NA	NA	NA	NA	NA	NA	NA	NA	NA	NA	NA	NA
2020-03-23	london	NA	NA	505	NA	1559	57	NA	NA	NA	NA	NA	NA	NA	NA	NA	NA	NA	NA	NA	56	NA	NA	NA	NA	NA	NA	NA	NA	NA	NA	NA	NA	NA	NA	NA	NA	NA
2020-03-24	london	NA	NA	637	NA	1705	89	NA	NA	NA	NA	NA	NA	NA	NA	NA	NA	NA	NA	NA	86	NA	NA	NA	NA	NA	NA	NA	NA	NA	NA	NA	NA	NA	NA	NA	NA	NA
2020-03-25	london	NA	NA	675	NA	2051	118	NA	NA	NA	NA	NA	NA	NA	NA	NA	NA	NA	NA	NA	104	NA	NA	NA	NA	NA	NA	NA	NA	NA	NA	NA	NA	NA	NA	NA	NA	NA
2020-03-26	london	NA	NA	519	NA	2244	125	NA	NA	NA	NA	NA	NA	NA	NA	NA	NA	NA	NA	NA	123	NA	NA	NA	NA	NA	NA	NA	NA	NA	NA	NA	NA	NA	NA	NA	NA	NA
2020-03-27	london	NA	NA	639	NA	2829	127	NA	NA	NA	NA	NA	NA	NA	NA	NA	NA	NA	NA	NA	122	NA	NA	NA	NA	NA	NA	NA	NA	NA	NA	NA	NA	NA	NA	NA	NA	NA
2020-03-28	london	NA	NA	551	NA	3114	121	NA	NA	NA	NA	NA	NA	NA	NA	NA	NA	NA	NA	NA	119	NA	NA	NA	NA	NA	NA	NA	NA	NA	NA	NA	NA	NA	NA	NA	NA	NA
2020-03-29	london	NA	NA	672	NA	3464	145	NA	NA	NA	NA	NA	NA	NA	NA	NA	NA	NA	NA	NA	137	NA	NA	NA	NA	NA	NA	NA	NA	NA	NA	NA	NA	NA	NA	NA	NA	NA
2020-03-30	london	NA	NA	883	NA	3638	152	NA	NA	NA	NA	NA	NA	NA	NA	NA	NA	NA	NA	NA	148	NA	NA	NA	NA	NA	NA	NA	NA	NA	NA	NA	NA	NA	NA	NA	NA	NA
2020-03-31	london	NA	NA	645	NA	4073	180	NA	NA	NA	NA	NA	NA	NA	NA	NA	NA	NA	NA	NA	173	NA	NA	NA	NA	NA	NA	NA	NA	NA	NA	NA	NA	NA	NA	NA	NA	NA
2020-04-01	london	NA	NA	767	NA	4219	189	NA	NA	NA	NA	NA	NA	NA	NA	NA	NA	NA	NA	NA	184	NA	NA	NA	NA	NA	NA	NA	NA	NA	NA	NA	NA	NA	NA	NA	NA	NA
2020-04-02	london	NA	NA	835	673	4168	196	NA	NA	NA	NA	NA	NA	NA	NA	NA	NA	NA	NA	NA	188	NA	NA	NA	NA	NA	NA	NA	NA	NA	NA	NA	NA	NA	NA	NA	NA	NA
2020-04-03	london	NA	NA	647	759	4092	193	NA	NA	NA	NA	NA	NA	NA	NA	NA	NA	NA	NA	NA	180	NA	NA	NA	NA	NA	NA	NA	NA	NA	NA	NA	NA	NA	NA	NA	NA	NA
2020-04-04	london	NA	NA	733	824	4691	226	NA	NA	NA	NA	NA	NA	NA	NA	NA	NA	NA	NA	NA	212	NA	NA	NA	NA	NA	NA	NA	NA	NA	NA	NA	NA	NA	NA	NA	NA	NA
2020-04-05	london	NA	NA	732	800	4869	199	NA	NA	NA	NA	NA	NA	NA	NA	NA	NA	NA	NA	NA	189	NA	NA	NA	NA	NA	NA	NA	NA	NA	NA	NA	NA	NA	NA	NA	NA	NA
2020-04-06	london	NA	NA	743	914	5058	200	NA	NA	NA	NA	NA	NA	NA	NA	NA	NA	NA	NA	NA	185	NA	NA	NA	NA	NA	NA	NA	NA	NA	NA	NA	NA	NA	NA	NA	NA	NA
2020-04-07	london	NA	NA	722	876	5025	223	NA	NA	NA	NA	NA	NA	NA	NA	NA	NA	NA	NA	NA	207	NA	NA	NA	NA	NA	NA	NA	NA	NA	NA	NA	NA	NA	NA	NA	NA	NA
2020-04-08	london	NA	NA	744	941	5198	233	NA	NA	NA	NA	NA	NA	NA	NA	NA	NA	NA	NA	NA	223	NA	NA	NA	NA	NA	NA	NA	NA	NA	NA	NA	NA	NA	NA	NA	NA	NA
2020-04-09	london	NA	NA	554	849	5201	204	NA	NA	NA	NA	NA	NA	NA	NA	NA	NA	NA	NA	NA	190	NA	NA	NA	NA	NA	NA	NA	NA	NA	NA	NA	NA	NA	NA	NA	NA	NA
2020-04-10	london	NA	NA	531	1057	5168	177	NA	NA	NA	NA	NA	NA	NA	NA	NA	NA	NA	NA	NA	166	NA	NA	NA	NA	NA	NA	NA	NA	NA	NA	NA	NA	NA	NA	NA	NA	NA
2020-04-11	london	NA	NA	490	1035	4910	164	NA	NA	NA	NA	NA	NA	NA	NA	NA	NA	NA	NA	NA	156	NA	NA	NA	NA	NA	NA	NA	NA	NA	NA	NA	NA	NA	NA	NA	NA	NA
2020-04-12	london	NA	NA	384	1035	4931	169	NA	NA	NA	NA	NA	NA	NA	NA	NA	NA	NA	NA	NA	153	NA	NA	NA	NA	NA	NA	NA	NA	NA	NA	NA	NA	NA	NA	NA	NA	NA
2020-04-13	london	NA	NA	416	1046	4799	175	NA	NA	NA	NA	NA	NA	NA	NA	NA	NA	NA	NA	NA	162	NA	NA	NA	NA	NA	NA	NA	NA	NA	NA	NA	NA	NA	NA	NA	NA	NA
2020-04-14	london	NA	NA	447	1026	4621	146	NA	NA	NA	NA	NA	NA	NA	NA	NA	NA	NA	NA	NA	136	NA	NA	NA	NA	NA	NA	NA	NA	NA	NA	NA	NA	NA	NA	NA	NA	NA
2020-04-15	london	NA	NA	412	1023	4509	147	NA	NA	NA	NA	NA	NA	NA	NA	NA	NA	NA	NA	NA	135	NA	NA	NA	NA	NA	NA	NA	NA	NA	NA	NA	NA	NA	NA	NA	NA	NA
2020-04-16	london	NA	NA	388	1012	4395	141	NA	NA	NA	NA	NA	NA	NA	NA	NA	NA	NA	NA	NA	129	NA	NA	NA	NA	NA	NA	NA	NA	NA	NA	NA	NA	NA	NA	NA	NA	NA
2020-04-17	london	NA	NA	358	982	4219	111	NA	NA	NA	NA	NA	NA	NA	NA	NA	NA	NA	NA	NA	94	NA	NA	NA	NA	NA	NA	NA	NA	NA	NA	NA	NA	NA	NA	NA	NA	NA
2020-04-18	london	NA	NA	283	992	3993	116	NA	NA	NA	NA	NA	NA	NA	NA	NA	NA	NA	NA	NA	97	NA	NA	NA	NA	NA	NA	NA	NA	NA	NA	NA	NA	NA	NA	NA	NA	NA
2020-04-19	london	NA	NA	290	991	4021	117	NA	NA	NA	NA	NA	NA	NA	NA	NA	NA	NA	NA	NA	98	NA	NA	NA	NA	NA	NA	NA	NA	NA	NA	NA	NA	NA	NA	NA	NA	NA
2020-04-20	london	NA	NA	308	1019	3940	97	NA	NA	NA	NA	NA	NA	NA	NA	NA	NA	NA	NA	NA	85	NA	NA	NA	NA	NA	NA	NA	NA	NA	NA	NA	NA	NA	NA	NA	NA	NA
2020-04-21	london	NA	NA	288	972	3922	106	NA	NA	NA	NA	NA	NA	NA	NA	NA	NA	NA	NA	NA	92	NA	NA	NA	NA	NA	NA	NA	NA	NA	NA	NA	NA	NA	NA	NA	NA	NA
2020-04-22	london	NA	NA	225	927	3768	111	NA	NA	NA	NA	NA	NA	NA	NA	NA	NA	NA	NA	NA	98	NA	NA	NA	NA	NA	NA	NA	NA	NA	NA	NA	NA	NA	NA	NA	NA	NA
2020-04-23	london	NA	NA	266	897	3510	76	NA	NA	NA	NA	NA	NA	NA	NA	NA	NA	NA	NA	NA	65	NA	NA	NA	NA	NA	NA	NA	NA	NA	NA	NA	NA	NA	NA	NA	NA	NA
2020-04-24	london	NA	NA	171	836	3281	75	NA	NA	NA	NA	NA	NA	NA	NA	NA	NA	NA	NA	NA	61	NA	NA	NA	NA	NA	NA	NA	NA	NA	NA	NA	NA	NA	NA	NA	NA	NA
2020-04-25	london	NA	NA	137	868	3198	60	NA	NA	NA	NA	NA	NA	NA	NA	NA	NA	NA	NA	NA	48	NA	NA	NA	NA	NA	NA	NA	NA	NA	NA	NA	NA	NA	NA	NA	NA	NA
2020-04-26	london	NA	NA	187	831	3115	64	NA	NA	NA	NA	NA	NA	NA	NA	NA	NA	NA	NA	NA	52	NA	NA	NA	NA	NA	NA	NA	NA	NA	NA	NA	NA	NA	NA	NA	NA	NA
2020-04-27	london	NA	NA	261	800	3117	53	NA	NA	NA	NA	NA	NA	NA	NA	NA	NA	NA	NA	NA	45	NA	NA	NA	NA	NA	NA	NA	NA	NA	NA	NA	NA	NA	NA	NA	NA	NA
2020-04-28	london	NA	NA	248	755	2794	58	NA	NA	NA	NA	NA	NA	NA	NA	NA	NA	NA	NA	NA	37	NA	NA	NA	NA	NA	NA	NA	NA	NA	NA	NA	NA	NA	NA	NA	NA	NA
2020-04-29	london	NA	NA	212	733	2811	52	NA	NA	NA	NA	NA	NA	NA	NA	NA	NA	NA	NA	NA	42	NA	NA	NA	NA	NA	NA	NA	NA	NA	NA	NA	NA	NA	NA	NA	NA	NA
2020-04-30	london	NA	NA	183	723	2703	44	NA	NA	NA	NA	NA	NA	NA	NA	NA	NA	NA	NA	NA	37	NA	NA	NA	NA	NA	NA	NA	NA	NA	NA	NA	NA	NA	NA	NA	NA	NA
2020-05-01	london	NA	NA	201	712	2596	45	NA	NA	NA	NA	NA	NA	NA	NA	NA	NA	NA	NA	NA	31	NA	NA	NA	NA	NA	NA	NA	NA	NA	NA	NA	NA	0	7	NA	NA	NA
2020-05-02	london	NA	NA	150	678	2432	53	NA	NA	NA	NA	NA	NA	NA	NA	NA	NA	NA	NA	NA	35	NA	NA	NA	NA	NA	NA	NA	NA	NA	NA	NA	NA	0	1	NA	NA	NA
2020-05-03	london	NA	NA	157	638	2390	42	NA	NA	NA	NA	NA	NA	NA	NA	NA	NA	NA	NA	NA	29	NA	NA	NA	NA	NA	NA	NA	NA	NA	NA	NA	NA	0	3	NA	NA	NA
2020-05-04	london	NA	NA	169	587	2328	37	NA	NA	NA	NA	NA	NA	NA	NA	NA	NA	NA	NA	NA	26	NA	NA	NA	NA	NA	NA	NA	NA	NA	NA	NA	NA	0	4	NA	NA	NA
2020-05-05	london	NA	NA	178	565	2270	34	NA	NA	NA	NA	NA	NA	NA	NA	NA	NA	NA	NA	NA	23	NA	NA	NA	NA	NA	NA	NA	NA	NA	NA	NA	NA	0	39	NA	NA	NA
2020-05-06	london	NA	NA	216	580	2154	42	NA	NA	NA	NA	NA	NA	NA	NA	NA	NA	NA	NA	NA	33	NA	NA	NA	NA	NA	NA	NA	NA	NA	NA	NA	NA	0	23	NA	NA	NA
2020-05-07	london	NA	NA	202	565	2086	29	NA	NA	NA	NA	NA	NA	NA	NA	NA	NA	NA	NA	NA	22	NA	NA	NA	NA	NA	NA	NA	NA	NA	NA	NA	NA	1	25	NA	NA	NA
2020-05-08	london	NA	NA	99	531	1955	29	NA	NA	NA	NA	NA	NA	NA	NA	NA	NA	NA	NA	NA	21	NA	NA	NA	NA	NA	NA	NA	NA	NA	NA	NA	NA	0	27	NA	NA	NA
2020-05-09	london	NA	NA	85	516	1971	25	NA	NA	NA	NA	NA	NA	NA	NA	NA	NA	NA	NA	NA	17	NA	NA	NA	NA	NA	NA	NA	NA	NA	NA	NA	NA	0	54	NA	NA	NA
2020-05-10	london	NA	NA	86	466	1889	27	NA	NA	NA	NA	NA	NA	NA	NA	NA	NA	NA	NA	NA	22	NA	NA	NA	NA	NA	NA	NA	NA	NA	NA	NA	NA	0	22	NA	NA	NA
2020-05-11	london	NA	NA	91	457	1880	23	NA	NA	NA	NA	NA	NA	NA	NA	NA	NA	NA	NA	NA	16	NA	NA	NA	NA	NA	NA	NA	NA	NA	NA	NA	NA	0	48	NA	NA	NA
2020-05-12	london	NA	NA	80	425	1827	15	NA	NA	NA	NA	NA	NA	NA	NA	NA	NA	NA	NA	NA	10	NA	NA	NA	NA	NA	NA	NA	NA	NA	NA	NA	NA	0	67	NA	NA	NA
2020-05-13	london	NA	NA	91	413	1777	13	NA	NA	NA	NA	NA	NA	NA	NA	NA	NA	NA	NA	NA	12	NA	NA	NA	NA	NA	NA	NA	NA	NA	NA	NA	NA	0	67	NA	NA	NA
2020-05-14	london	NA	NA	91	395	1667	19	NA	NA	NA	NA	NA	NA	NA	NA	NA	NA	NA	NA	NA	14	NA	NA	NA	NA	NA	NA	NA	NA	NA	NA	NA	NA	4	166	NA	NA	NA
2020-05-15	london	NA	NA	77	405	1625	18	NA	NA	NA	NA	NA	NA	NA	NA	NA	NA	NA	NA	NA	12	NA	NA	NA	NA	NA	NA	NA	NA	NA	NA	NA	NA	2	302	NA	NA	NA
2020-05-16	london	NA	NA	59	384	1552	10	NA	NA	NA	NA	NA	NA	NA	NA	NA	NA	NA	NA	NA	7	NA	NA	NA	NA	NA	NA	NA	NA	NA	NA	NA	NA	0	380	NA	NA	NA
2020-05-17	london	NA	NA	51	374	1454	15	NA	NA	NA	NA	NA	NA	NA	NA	NA	NA	NA	NA	NA	11	NA	NA	NA	NA	NA	NA	NA	NA	NA	NA	NA	NA	1	553	NA	NA	NA
2020-05-18	london	NA	NA	74	349	1496	13	NA	NA	NA	NA	NA	NA	NA	NA	NA	NA	NA	NA	NA	5	NA	NA	NA	NA	NA	NA	NA	NA	NA	NA	NA	NA	2	465	NA	NA	NA
2020-05-19	london	NA	NA	89	333	1390	19	NA	NA	NA	NA	NA	NA	NA	NA	NA	NA	NA	NA	NA	11	NA	NA	NA	NA	NA	NA	NA	NA	NA	NA	NA	NA	0	759	NA	NA	NA
2020-05-20	london	NA	NA	71	313	1247	16	NA	NA	NA	NA	NA	NA	NA	NA	NA	NA	NA	NA	NA	10	NA	NA	NA	NA	NA	NA	NA	NA	NA	NA	NA	NA	1	885	NA	NA	NA
2020-05-21	london	NA	NA	76	307	1224	12	NA	NA	NA	NA	NA	NA	NA	NA	NA	NA	NA	NA	NA	9	NA	NA	NA	NA	NA	NA	NA	NA	NA	NA	NA	NA	4	1007	NA	NA	NA
2020-05-22	london	NA	NA	77	287	1240	8	NA	NA	NA	NA	NA	NA	NA	NA	NA	NA	NA	NA	NA	5	NA	NA	NA	NA	NA	NA	NA	NA	NA	NA	NA	NA	1	1139	NA	NA	NA
2020-05-23	london	NA	NA	43	272	1165	6	NA	NA	NA	NA	NA	NA	NA	NA	NA	NA	NA	NA	NA	2	NA	NA	NA	NA	NA	NA	NA	NA	NA	NA	NA	NA	1	910	NA	NA	NA
2020-05-24	london	NA	NA	41	271	1160	6	NA	NA	NA	NA	NA	NA	NA	NA	NA	NA	NA	NA	NA	2	NA	NA	NA	NA	NA	NA	NA	NA	NA	NA	NA	NA	0	427	NA	NA	NA
2020-05-25	london	NA	NA	49	276	1174	9	NA	NA	NA	NA	NA	NA	NA	NA	NA	NA	NA	NA	NA	6	NA	NA	NA	NA	NA	NA	NA	NA	NA	NA	NA	NA	1	181	NA	NA	NA
2020-05-26	london	NA	NA	67	268	1144	11	NA	NA	NA	NA	NA	NA	NA	NA	NA	NA	NA	NA	NA	9	NA	NA	NA	NA	NA	NA	NA	NA	NA	NA	NA	NA	0	444	NA	NA	NA
2020-05-27	london	NA	NA	69	228	1091	9	NA	NA	NA	NA	NA	NA	NA	NA	NA	NA	NA	NA	NA	4	NA	NA	NA	NA	NA	NA	NA	NA	NA	NA	NA	NA	1	541	NA	NA	NA
2020-05-28	london	NA	NA	57	222	1029	9	NA	NA	NA	NA	NA	NA	NA	NA	NA	NA	NA	NA	NA	4	NA	NA	NA	NA	NA	NA	NA	NA	NA	NA	NA	NA	0	456	NA	NA	NA
2020-05-29	london	NA	NA	51	207	1002	5	NA	NA	NA	NA	NA	NA	NA	NA	NA	NA	NA	NA	NA	3	NA	NA	NA	NA	NA	NA	NA	NA	NA	NA	NA	NA	0	180	NA	NA	NA
2020-05-30	london	NA	NA	30	213	915	8	NA	NA	NA	NA	NA	NA	NA	NA	NA	NA	NA	NA	NA	6	NA	NA	NA	NA	NA	NA	NA	NA	NA	NA	NA	NA	0	163	NA	NA	NA
2020-05-31	london	NA	NA	42	197	891	5	NA	NA	NA	NA	NA	NA	NA	NA	NA	NA	NA	NA	NA	2	NA	NA	NA	NA	NA	NA	NA	NA	NA	NA	NA	NA	0	216	NA	NA	NA
2020-06-01	london	NA	NA	48	170	862	6	NA	NA	NA	NA	NA	NA	NA	NA	NA	NA	NA	NA	NA	4	NA	NA	NA	NA	NA	NA	NA	NA	NA	3220	22	NA	0	65	NA	NA	NA
2020-06-02	london	NA	NA	51	159	855	7	NA	NA	NA	NA	NA	NA	NA	NA	NA	NA	NA	NA	NA	4	NA	NA	NA	NA	NA	NA	NA	NA	NA	3523	22	NA	NA	NA	NA	NA	NA
2020-06-03	london	NA	NA	68	148	813	6	NA	NA	NA	NA	NA	NA	NA	NA	NA	NA	NA	NA	NA	3	NA	NA	NA	NA	NA	NA	NA	NA	NA	3837	32	NA	NA	NA	NA	NA	NA
2020-06-04	london	NA	NA	58	139	795	6	NA	NA	NA	NA	NA	NA	NA	NA	NA	NA	NA	NA	NA	5	NA	NA	NA	NA	NA	NA	NA	NA	NA	4110	33	NA	NA	NA	NA	NA	NA
2020-06-05	london	NA	NA	50	137	783	3	NA	NA	NA	NA	NA	NA	NA	NA	NA	NA	NA	NA	NA	2	NA	NA	NA	NA	NA	NA	NA	NA	NA	4148	21	NA	NA	NA	NA	NA	NA
2020-06-06	london	NA	NA	46	140	707	3	NA	NA	NA	NA	NA	NA	NA	NA	NA	NA	NA	NA	NA	1	NA	NA	NA	NA	NA	NA	NA	NA	NA	2875	27	NA	NA	NA	NA	NA	NA
2020-06-07	london	NA	NA	56	134	691	6	NA	NA	NA	NA	NA	NA	NA	NA	NA	NA	NA	NA	NA	4	NA	NA	NA	NA	NA	NA	NA	NA	NA	2305	23	NA	NA	NA	NA	NA	NA
2020-06-08	london	NA	NA	69	134	701	8	NA	NA	NA	NA	NA	NA	NA	NA	NA	NA	NA	NA	NA	4	NA	NA	NA	NA	NA	NA	NA	NA	NA	3761	18	NA	NA	NA	NA	NA	NA
2020-06-09	london	NA	NA	35	129	707	2	NA	NA	NA	NA	NA	NA	NA	NA	NA	NA	NA	NA	NA	2	NA	NA	NA	NA	NA	NA	NA	NA	NA	4898	42	NA	NA	NA	NA	NA	NA
2020-06-10	london	NA	NA	41	115	675	5	NA	NA	NA	NA	NA	NA	NA	NA	NA	NA	NA	NA	NA	4	NA	NA	NA	NA	NA	NA	NA	NA	NA	4576	22	NA	NA	NA	NA	NA	NA
2020-06-11	london	NA	NA	32	100	620	5	NA	NA	NA	NA	NA	NA	NA	NA	NA	NA	NA	NA	NA	4	NA	NA	NA	NA	NA	NA	NA	NA	NA	4119	22	NA	NA	NA	NA	NA	NA
2020-06-12	london	NA	NA	30	100	568	5	NA	NA	NA	NA	NA	NA	NA	NA	NA	NA	NA	NA	NA	3	NA	NA	NA	NA	NA	NA	NA	NA	NA	3328	27	NA	NA	NA	NA	NA	NA
2020-06-13	london	NA	NA	20	100	540	2	NA	NA	NA	NA	NA	NA	NA	NA	NA	NA	NA	NA	NA	1	NA	NA	NA	NA	NA	NA	NA	NA	NA	2335	25	NA	NA	NA	NA	NA	NA
2020-06-14	london	NA	NA	22	100	531	2	NA	NA	NA	NA	NA	NA	NA	NA	NA	NA	NA	NA	NA	1	NA	NA	NA	NA	NA	NA	NA	NA	NA	1962	17	NA	NA	NA	NA	NA	NA
2020-06-15	london	NA	NA	49	98	503	2	NA	NA	NA	NA	NA	NA	NA	NA	NA	NA	NA	NA	NA	1	NA	NA	NA	NA	NA	NA	NA	NA	NA	2914	26	NA	NA	NA	NA	NA	NA
2020-06-16	london	NA	NA	56	97	539	1	NA	NA	NA	NA	NA	NA	NA	NA	NA	NA	NA	NA	NA	NA	NA	NA	NA	NA	NA	NA	NA	NA	NA	2844	19	NA	NA	NA	NA	NA	NA
2020-06-17	london	NA	NA	56	84	508	1	NA	NA	NA	NA	NA	NA	NA	NA	NA	NA	NA	NA	NA	1	NA	NA	NA	NA	NA	NA	NA	NA	NA	3114	22	NA	NA	NA	NA	NA	NA
2020-06-18	london	NA	NA	50	83	494	1	NA	NA	NA	NA	NA	NA	NA	NA	NA	NA	NA	NA	NA	1	NA	NA	NA	NA	NA	NA	NA	NA	NA	3255	26	NA	NA	NA	NA	NA	NA
2020-06-19	london	NA	NA	47	72	466	2	NA	NA	NA	NA	NA	NA	NA	NA	NA	NA	NA	NA	NA	2	NA	NA	NA	NA	NA	NA	NA	NA	NA	2954	18	NA	0	38	NA	NA	NA
2020-06-20	london	NA	NA	19	71	466	2	NA	NA	NA	NA	NA	NA	NA	NA	NA	NA	NA	NA	NA	1	NA	NA	NA	NA	NA	NA	NA	NA	NA	1932	11	NA	0	294	NA	NA	NA
2020-06-21	london	NA	NA	25	69	446	2	NA	NA	NA	NA	NA	NA	NA	NA	NA	NA	NA	NA	NA	1	NA	NA	NA	NA	NA	NA	NA	NA	NA	1750	15	NA	0	425	NA	NA	NA
2020-06-22	london	NA	NA	60	75	453	3	NA	NA	NA	NA	NA	NA	NA	NA	NA	NA	NA	NA	NA	2	NA	NA	NA	NA	NA	NA	NA	NA	NA	2969	21	NA	4	954	NA	NA	NA
2020-06-23	london	NA	NA	69	80	452	NA	NA	NA	NA	NA	NA	NA	NA	NA	NA	NA	NA	NA	NA	NA	NA	NA	NA	NA	NA	NA	NA	NA	NA	3254	15	NA	3	919	NA	NA	NA
2020-06-24	london	NA	NA	51	77	477	4	NA	NA	NA	NA	NA	NA	NA	NA	NA	NA	NA	NA	NA	4	NA	NA	NA	NA	NA	NA	NA	NA	NA	3393	18	NA	1	1093	NA	NA	NA
2020-06-25	london	NA	NA	47	67	439	1	NA	NA	NA	NA	NA	NA	NA	NA	NA	NA	NA	NA	NA	1	NA	NA	NA	NA	NA	NA	NA	NA	NA	3294	24	NA	3	1484	NA	NA	NA
2020-06-26	london	NA	NA	39	67	423	1	NA	NA	NA	NA	NA	NA	NA	NA	NA	NA	NA	NA	NA	1	NA	NA	NA	NA	NA	NA	NA	NA	NA	3593	26	NA	2	1572	NA	NA	NA
2020-06-27	london	NA	NA	29	62	408	NA	NA	NA	NA	NA	NA	NA	NA	NA	NA	NA	NA	NA	NA	NA	NA	NA	NA	NA	NA	NA	NA	NA	NA	2279	16	NA	0	1144	NA	NA	NA
2020-06-28	london	NA	NA	18	63	392	1	NA	NA	NA	NA	NA	NA	NA	NA	NA	NA	NA	NA	NA	1	NA	NA	NA	NA	NA	NA	NA	NA	NA	2246	10	NA	1	923	NA	NA	NA
2020-06-29	london	NA	NA	20	62	398	1	NA	NA	NA	NA	NA	NA	NA	NA	NA	NA	NA	NA	NA	NA	NA	NA	NA	NA	NA	NA	NA	NA	NA	5179	34	NA	2	1464	NA	NA	NA
2020-06-30	london	NA	NA	28	66	386	1	NA	NA	NA	NA	NA	NA	NA	NA	NA	NA	NA	NA	NA	1	NA	NA	NA	NA	NA	NA	NA	NA	NA	4894	24	NA	4	1530	NA	NA	NA
2020-07-01	london	NA	NA	53	59	334	1	NA	NA	NA	NA	NA	NA	NA	NA	NA	NA	NA	NA	NA	1	NA	NA	NA	NA	NA	NA	NA	NA	NA	5290	15	NA	1	1241	NA	NA	NA
2020-07-02	london	NA	NA	27	54	320	2	NA	NA	NA	NA	NA	NA	NA	NA	NA	NA	NA	NA	NA	2	NA	NA	NA	NA	NA	NA	NA	NA	NA	4791	18	NA	0	811	NA	NA	NA
2020-07-03	london	NA	NA	20	51	316	1	NA	NA	NA	NA	NA	NA	NA	NA	NA	NA	NA	NA	NA	1	NA	NA	NA	NA	NA	NA	NA	NA	NA	4171	18	NA	0	704	NA	NA	NA
2020-07-04	london	NA	NA	16	51	293	1	NA	NA	NA	NA	NA	NA	NA	NA	NA	NA	NA	NA	NA	NA	NA	NA	NA	NA	NA	NA	NA	NA	NA	2520	20	NA	1	427	NA	NA	NA
2020-07-05	london	NA	NA	23	47	288	3	NA	NA	NA	NA	NA	NA	NA	NA	NA	NA	NA	NA	NA	3	NA	NA	NA	NA	NA	NA	NA	NA	NA	2418	30	NA	0	208	NA	NA	NA
2020-07-06	london	NA	NA	30	52	291	2	NA	NA	NA	NA	NA	NA	NA	NA	NA	NA	NA	NA	NA	2	NA	NA	NA	NA	NA	NA	NA	NA	NA	4881	30	NA	1	288	NA	NA	NA
2020-07-07	london	NA	NA	26	48	284	1	NA	NA	NA	NA	NA	NA	NA	NA	NA	NA	NA	NA	NA	NA	NA	NA	NA	NA	NA	NA	NA	NA	NA	5795	31	NA	0	2	NA	NA	NA
2020-07-08	london	NA	NA	30	45	269	3	NA	NA	NA	NA	NA	NA	NA	NA	NA	NA	NA	NA	NA	2	NA	NA	NA	NA	NA	NA	NA	NA	NA	6816	31	NA	NA	NA	NA	NA	NA
2020-07-09	london	NA	NA	27	45	265	2	NA	NA	NA	NA	NA	NA	NA	NA	NA	NA	NA	NA	NA	2	NA	NA	NA	NA	NA	NA	NA	NA	NA	5955	25	NA	NA	NA	NA	NA	NA
2020-07-10	london	NA	NA	26	39	255	NA	NA	NA	NA	NA	NA	NA	NA	NA	NA	NA	NA	NA	NA	NA	NA	NA	NA	NA	NA	NA	NA	NA	NA	4920	22	NA	NA	NA	NA	NA	NA
2020-07-11	london	NA	NA	17	38	206	3	NA	NA	NA	NA	NA	NA	NA	NA	NA	NA	NA	NA	NA	2	NA	NA	NA	NA	NA	NA	NA	NA	NA	2524	11	NA	NA	NA	NA	NA	NA
2020-07-12	london	NA	NA	16	37	247	1	NA	NA	NA	NA	NA	NA	NA	NA	NA	NA	NA	NA	NA	1	NA	NA	NA	NA	NA	NA	NA	NA	NA	2904	21	NA	NA	NA	NA	NA	NA
2020-07-13	london	NA	NA	18	34	247	1	NA	NA	NA	NA	NA	NA	NA	NA	NA	NA	NA	NA	NA	1	NA	NA	NA	NA	NA	NA	NA	NA	NA	6701	57	NA	NA	NA	NA	NA	NA
2020-07-14	london	NA	NA	19	35	229	NA	NA	NA	NA	NA	NA	NA	NA	NA	NA	NA	NA	NA	NA	NA	NA	NA	NA	NA	NA	NA	NA	NA	NA	7228	34	NA	NA	NA	NA	NA	NA
2020-07-15	london	NA	NA	22	30	212	1	NA	NA	NA	NA	NA	NA	NA	NA	NA	NA	NA	NA	NA	NA	NA	NA	NA	NA	NA	NA	NA	NA	NA	7876	46	NA	NA	NA	NA	NA	NA
2020-07-16	london	NA	NA	24	28	191	NA	NA	NA	NA	NA	NA	NA	NA	NA	NA	NA	NA	NA	NA	NA	NA	NA	NA	NA	NA	NA	NA	NA	NA	6949	40	NA	NA	NA	NA	NA	NA
2020-07-17	london	NA	NA	18	29	187	2	NA	NA	NA	NA	NA	NA	NA	NA	NA	NA	NA	NA	NA	1	NA	NA	NA	NA	NA	NA	NA	NA	NA	5827	28	NA	NA	NA	NA	NA	NA
2020-07-18	london	NA	NA	5	29	179	NA	NA	NA	NA	NA	NA	NA	NA	NA	NA	NA	NA	NA	NA	NA	NA	NA	NA	NA	NA	NA	NA	NA	NA	3400	33	NA	NA	NA	NA	NA	NA
2020-07-19	london	NA	NA	7	32	179	NA	NA	NA	NA	NA	NA	NA	NA	NA	NA	NA	NA	NA	NA	NA	NA	NA	NA	NA	NA	NA	NA	NA	NA	3865	28	NA	NA	NA	NA	NA	NA
2020-07-20	london	NA	NA	14	30	180	NA	NA	NA	NA	NA	NA	NA	NA	NA	NA	NA	NA	NA	NA	NA	NA	NA	NA	NA	NA	NA	NA	NA	NA	7271	56	NA	NA	NA	NA	NA	NA
2020-07-21	london	NA	NA	11	29	175	NA	NA	NA	NA	NA	NA	NA	NA	NA	NA	NA	NA	NA	NA	NA	NA	NA	NA	NA	NA	NA	NA	NA	NA	7137	48	NA	NA	NA	NA	NA	NA
2020-07-22	london	NA	NA	11	25	173	NA	NA	NA	NA	NA	NA	NA	NA	NA	NA	NA	NA	NA	NA	NA	NA	NA	NA	NA	NA	NA	NA	NA	NA	7341	45	NA	NA	NA	NA	NA	NA
2020-07-23	london	NA	NA	14	25	165	2	NA	NA	NA	NA	NA	NA	NA	NA	NA	NA	NA	NA	NA	1	NA	NA	NA	NA	NA	NA	NA	NA	NA	6675	41	NA	NA	NA	NA	NA	NA
2020-07-24	london	NA	NA	15	21	147	NA	NA	NA	NA	NA	NA	NA	NA	NA	NA	NA	NA	NA	NA	NA	NA	NA	NA	NA	NA	NA	NA	NA	NA	6053	41	NA	0	60	NA	NA	NA
2020-07-25	london	NA	NA	5	17	108	NA	NA	NA	NA	NA	NA	NA	NA	NA	NA	NA	NA	NA	NA	NA	NA	NA	NA	NA	NA	NA	NA	NA	NA	3872	31	NA	0	503	NA	NA	NA
2020-07-26	london	NA	NA	9	18	139	NA	NA	NA	NA	NA	NA	NA	NA	NA	NA	NA	NA	NA	NA	NA	NA	NA	NA	NA	NA	NA	NA	NA	NA	3907	41	NA	1	720	NA	NA	NA
2020-07-27	london	NA	NA	10	19	133	1	NA	NA	NA	NA	NA	NA	NA	NA	NA	NA	NA	NA	NA	1	NA	NA	NA	NA	NA	NA	NA	NA	NA	8663	73	NA	1	1169	NA	NA	NA
2020-07-28	london	NA	NA	7	17	127	NA	NA	NA	NA	NA	NA	NA	NA	NA	NA	NA	NA	NA	NA	NA	NA	NA	NA	NA	NA	NA	NA	NA	NA	8282	62	NA	0	1203	NA	NA	NA
2020-07-29	london	NA	NA	11	17	131	NA	NA	NA	NA	NA	NA	NA	NA	NA	NA	NA	NA	NA	NA	NA	NA	NA	NA	NA	NA	NA	NA	NA	NA	8891	73	NA	1	1181	NA	NA	NA
2020-07-30	london	NA	NA	5	19	134	NA	NA	NA	NA	NA	NA	NA	NA	NA	NA	NA	NA	NA	NA	NA	NA	NA	NA	NA	NA	NA	NA	NA	NA	8240	65	NA	0	1194	NA	NA	NA
2020-07-31	london	NA	NA	2	18	128	2	NA	NA	NA	NA	NA	NA	NA	NA	NA	NA	NA	NA	NA	1	NA	NA	NA	NA	NA	NA	NA	NA	NA	6837	47	NA	0	1167	NA	NA	NA
2020-08-01	london	NA	NA	5	16	126	2	NA	NA	NA	NA	NA	NA	NA	NA	NA	NA	NA	NA	NA	1	NA	NA	NA	NA	NA	NA	NA	NA	NA	4400	41	NA	0	858	NA	NA	NA
2020-08-02	london	NA	NA	10	15	120	1	NA	NA	NA	NA	NA	NA	NA	NA	NA	NA	NA	NA	NA	1	NA	NA	NA	NA	NA	NA	NA	NA	NA	4463	37	NA	0	740	NA	NA	NA
2020-08-03	london	NA	NA	2	17	122	NA	NA	NA	NA	NA	NA	NA	NA	NA	NA	NA	NA	NA	NA	NA	NA	NA	NA	NA	NA	NA	NA	NA	NA	8635	48	NA	0	1271	NA	NA	NA
2020-08-04	london	NA	NA	5	15	118	NA	NA	NA	NA	NA	NA	NA	NA	NA	NA	NA	NA	NA	NA	NA	NA	NA	NA	NA	NA	NA	NA	NA	NA	8158	66	NA	1	1244	NA	NA	NA
2020-08-05	london	NA	NA	12	13	111	NA	NA	NA	NA	NA	NA	NA	NA	NA	NA	NA	NA	NA	NA	NA	NA	NA	NA	NA	NA	NA	NA	NA	NA	9185	83	NA	0	976	NA	NA	NA
2020-08-06	london	NA	NA	7	11	113	NA	NA	NA	NA	NA	NA	NA	NA	NA	NA	NA	NA	NA	NA	NA	NA	NA	NA	NA	NA	NA	NA	NA	NA	8603	67	NA	2	770	NA	NA	NA
2020-08-07	london	NA	NA	7	10	105	NA	NA	NA	NA	NA	NA	NA	NA	NA	NA	NA	NA	NA	NA	NA	NA	NA	NA	NA	NA	NA	NA	NA	NA	7305	72	NA	1	668	NA	NA	NA
2020-08-08	london	NA	NA	2	10	126	1	NA	NA	NA	NA	NA	NA	NA	NA	NA	NA	NA	NA	NA	1	NA	NA	NA	NA	NA	NA	NA	NA	NA	4013	37	NA	0	430	NA	NA	NA
2020-08-09	london	NA	NA	10	12	107	NA	NA	NA	NA	NA	NA	NA	NA	NA	NA	NA	NA	NA	NA	NA	NA	NA	NA	NA	NA	NA	NA	NA	NA	3493	42	NA	0	312	NA	NA	NA
2020-08-10	london	NA	NA	9	12	107	NA	NA	NA	NA	NA	NA	NA	NA	NA	NA	NA	NA	NA	NA	NA	NA	NA	NA	NA	NA	NA	NA	NA	NA	9254	100	NA	0	541	NA	NA	NA
2020-08-11	london	NA	NA	18	13	105	1	NA	NA	NA	NA	NA	NA	NA	NA	NA	NA	NA	NA	NA	1	NA	NA	NA	NA	NA	NA	NA	NA	NA	8970	90	NA	0	4	NA	NA	NA
2020-08-12	london	NA	NA	5	17	111	NA	NA	NA	NA	NA	NA	NA	NA	NA	NA	NA	NA	NA	NA	NA	NA	NA	NA	NA	NA	NA	NA	NA	NA	9253	92	NA	NA	NA	NA	NA	NA
2020-08-13	london	NA	NA	9	15	104	2	NA	NA	NA	NA	NA	NA	NA	NA	NA	NA	NA	NA	NA	2	NA	NA	NA	NA	NA	NA	NA	NA	NA	8912	91	NA	NA	NA	NA	NA	NA
2020-08-14	london	NA	NA	8	15	103	NA	NA	NA	NA	NA	NA	NA	NA	NA	NA	NA	NA	NA	NA	NA	NA	NA	NA	NA	NA	NA	NA	NA	NA	8182	83	NA	NA	NA	NA	NA	NA
2020-08-15	london	NA	NA	4	15	100	NA	NA	NA	NA	NA	NA	NA	NA	NA	NA	NA	NA	NA	NA	NA	NA	NA	NA	NA	NA	NA	NA	NA	NA	5047	69	NA	NA	NA	NA	NA	NA
2020-08-16	london	NA	NA	7	19	100	NA	NA	NA	NA	NA	NA	NA	NA	NA	NA	NA	NA	NA	NA	NA	NA	NA	NA	NA	NA	NA	NA	NA	NA	4458	52	NA	NA	NA	NA	NA	NA
2020-08-17	london	NA	NA	2	19	107	2	NA	NA	NA	NA	NA	NA	NA	NA	NA	NA	NA	NA	NA	1	NA	NA	NA	NA	NA	NA	NA	NA	NA	11064	133	NA	NA	NA	NA	NA	NA
2020-08-18	london	NA	NA	6	19	98	1	NA	NA	NA	NA	NA	NA	NA	NA	NA	NA	NA	NA	NA	1	NA	NA	NA	NA	NA	NA	NA	NA	NA	10545	111	NA	NA	NA	NA	NA	NA
2020-08-19	london	NA	NA	7	15	90	NA	NA	NA	NA	NA	NA	NA	NA	NA	NA	NA	NA	NA	NA	NA	NA	NA	NA	NA	NA	NA	NA	NA	NA	12200	119	NA	NA	NA	NA	NA	NA
2020-08-20	london	NA	NA	6	15	89	1	NA	NA	NA	NA	NA	NA	NA	NA	NA	NA	NA	NA	NA	1	NA	NA	NA	NA	NA	NA	NA	NA	NA	11523	140	NA	0	29	NA	NA	NA
2020-08-21	london	NA	NA	5	16	84	NA	NA	NA	NA	NA	NA	NA	NA	NA	NA	NA	NA	NA	NA	NA	NA	NA	NA	NA	NA	NA	NA	NA	NA	10285	105	NA	0	79	NA	NA	NA
2020-08-22	london	NA	NA	3	18	79	1	NA	NA	NA	NA	NA	NA	NA	NA	NA	NA	NA	NA	NA	NA	NA	NA	NA	NA	NA	NA	NA	NA	NA	5509	64	NA	0	800	NA	NA	NA
2020-08-23	london	NA	NA	8	20	84	NA	NA	NA	NA	NA	NA	NA	NA	NA	NA	NA	NA	NA	NA	NA	NA	NA	NA	NA	NA	NA	NA	NA	NA	4487	97	NA	0	700	NA	NA	NA
2020-08-24	london	NA	NA	6	15	85	NA	NA	NA	NA	NA	NA	NA	NA	NA	NA	NA	NA	NA	NA	NA	NA	NA	NA	NA	NA	NA	NA	NA	NA	10429	123	NA	0	1281	NA	NA	NA
2020-08-25	london	NA	NA	9	16	81	1	NA	NA	NA	NA	NA	NA	NA	NA	NA	NA	NA	NA	NA	1	NA	NA	NA	NA	NA	NA	NA	NA	NA	11049	116	NA	1	1164	NA	NA	NA
2020-08-26	london	NA	NA	5	16	83	NA	NA	NA	NA	NA	NA	NA	NA	NA	NA	NA	NA	NA	NA	NA	NA	NA	NA	NA	NA	NA	NA	NA	NA	11348	110	NA	0	1145	NA	NA	NA
2020-08-27	london	NA	NA	5	16	86	NA	NA	NA	NA	NA	NA	NA	NA	NA	NA	NA	NA	NA	NA	NA	NA	NA	NA	NA	NA	NA	NA	NA	NA	9273	149	NA	0	1242	NA	NA	NA
2020-08-28	london	NA	NA	11	12	82	NA	NA	NA	NA	NA	NA	NA	NA	NA	NA	NA	NA	NA	NA	NA	NA	NA	NA	NA	NA	NA	NA	NA	NA	8466	128	NA	2	1307	NA	NA	NA
2020-08-29	london	NA	NA	6	15	73	NA	NA	NA	NA	NA	NA	NA	NA	NA	NA	NA	NA	NA	NA	NA	NA	NA	NA	NA	NA	NA	NA	NA	NA	5085	75	NA	1	886	NA	NA	NA
2020-08-30	london	NA	NA	6	13	78	NA	NA	NA	NA	NA	NA	NA	NA	NA	NA	NA	NA	NA	NA	NA	NA	NA	NA	NA	NA	NA	NA	NA	NA	4397	88	NA	2	580	NA	NA	NA
2020-08-31	london	NA	NA	6	14	81	1	NA	NA	NA	NA	NA	NA	NA	NA	NA	NA	NA	NA	NA	1	NA	NA	NA	NA	NA	NA	NA	NA	NA	6092	120	NA	1	707	NA	NA	NA
2020-09-01	london	NA	NA	6	14	88	NA	NA	NA	NA	NA	NA	NA	NA	NA	NA	NA	NA	NA	NA	NA	NA	NA	NA	NA	NA	NA	NA	NA	NA	11518	220	NA	3	1141	NA	NA	NA
2020-09-02	london	NA	NA	11	13	84	1	NA	NA	NA	NA	NA	NA	NA	NA	NA	NA	NA	NA	NA	1	NA	NA	NA	NA	NA	NA	NA	NA	NA	11121	216	NA	1	901	NA	NA	NA
2020-09-03	london	NA	NA	15	12	87	1	NA	NA	NA	NA	NA	NA	NA	NA	NA	NA	NA	NA	NA	1	NA	NA	NA	NA	NA	NA	NA	NA	NA	10280	226	NA	1	742	NA	NA	NA
2020-09-04	london	NA	NA	11	12	86	NA	NA	NA	NA	NA	NA	NA	NA	NA	NA	NA	NA	NA	NA	NA	NA	NA	NA	NA	NA	NA	NA	NA	NA	9830	252	NA	2	711	NA	NA	NA
2020-09-05	london	NA	NA	23	11	90	NA	NA	NA	NA	NA	NA	NA	NA	NA	NA	NA	NA	NA	NA	NA	NA	NA	NA	NA	NA	NA	NA	NA	NA	6015	175	NA	1	546	NA	NA	NA
2020-09-06	london	NA	NA	12	13	87	2	NA	NA	NA	NA	NA	NA	NA	NA	NA	NA	NA	NA	NA	2	NA	NA	NA	NA	NA	NA	NA	NA	NA	4129	139	NA	0	419	NA	NA	NA
2020-09-07	london	NA	NA	5	13	98	NA	NA	NA	NA	NA	NA	NA	NA	NA	NA	NA	NA	NA	NA	NA	NA	NA	NA	NA	NA	NA	NA	NA	NA	10739	309	NA	0	560	NA	NA	NA
2020-09-08	london	NA	NA	11	15	100	NA	NA	NA	NA	NA	NA	NA	NA	NA	NA	NA	NA	NA	NA	NA	NA	NA	NA	NA	NA	NA	NA	NA	NA	9407	224	NA	0	4	NA	NA	NA
2020-09-09	london	NA	NA	17	16	96	NA	NA	NA	NA	NA	NA	NA	NA	NA	NA	NA	NA	NA	NA	NA	NA	NA	NA	NA	NA	NA	NA	NA	NA	9768	199	NA	NA	NA	NA	NA	NA
2020-09-10	london	NA	NA	19	14	98	2	NA	NA	NA	NA	NA	NA	NA	NA	NA	NA	NA	NA	NA	2	NA	NA	NA	NA	NA	NA	NA	NA	NA	9187	255	NA	NA	NA	NA	NA	NA
2020-09-11	london	NA	NA	13	15	115	3	NA	NA	NA	NA	NA	NA	NA	NA	NA	NA	NA	NA	NA	2	NA	NA	NA	NA	NA	NA	NA	NA	NA	8460	191	NA	NA	NA	NA	NA	NA
2020-09-12	london	NA	NA	19	12	98	NA	NA	NA	NA	NA	NA	NA	NA	NA	NA	NA	NA	NA	NA	NA	NA	NA	NA	NA	NA	NA	NA	NA	NA	4148	127	NA	NA	NA	NA	NA	NA
2020-09-13	london	NA	NA	23	16	100	NA	NA	NA	NA	NA	NA	NA	NA	NA	NA	NA	NA	NA	NA	NA	NA	NA	NA	NA	NA	NA	NA	NA	NA	2348	51	NA	NA	NA	NA	NA	NA
2020-09-14	london	NA	NA	31	21	123	NA	NA	NA	NA	NA	NA	NA	NA	NA	NA	NA	NA	NA	NA	NA	NA	NA	NA	NA	NA	NA	NA	NA	NA	6233	156	NA	NA	NA	NA	NA	NA
2020-09-15	london	NA	NA	26	26	136	1	NA	NA	NA	NA	NA	NA	NA	NA	NA	NA	NA	NA	NA	1	NA	NA	NA	NA	NA	NA	NA	NA	NA	7865	128	NA	NA	NA	NA	NA	NA
2020-09-16	london	NA	NA	25	26	137	2	NA	NA	NA	NA	NA	NA	NA	NA	NA	NA	NA	NA	NA	2	NA	NA	NA	NA	NA	NA	NA	NA	NA	8151	142	NA	NA	NA	NA	NA	NA
2020-09-17	london	NA	NA	28	25	147	3	NA	NA	NA	NA	NA	NA	NA	NA	NA	NA	NA	NA	NA	2	NA	NA	NA	NA	NA	NA	NA	NA	NA	7033	160	NA	NA	NA	NA	NA	NA
2020-09-18	london	NA	NA	41	25	150	1	NA	NA	NA	NA	NA	NA	NA	NA	NA	NA	NA	NA	NA	1	NA	NA	NA	NA	NA	NA	NA	NA	NA	7328	196	NA	0	86	NA	NA	NA
2020-09-19	london	NA	NA	32	32	161	3	NA	NA	NA	NA	NA	NA	NA	NA	NA	NA	NA	NA	NA	3	NA	NA	NA	NA	NA	NA	NA	NA	NA	3227	172	NA	2	810	NA	NA	NA
2020-09-20	london	NA	NA	38	32	171	4	NA	NA	NA	NA	NA	NA	NA	NA	NA	NA	NA	NA	NA	4	NA	NA	NA	NA	NA	NA	NA	NA	NA	3761	243	NA	4	897	NA	NA	NA
2020-09-21	london	NA	NA	44	31	190	4	NA	NA	NA	NA	NA	NA	NA	NA	NA	NA	NA	NA	NA	3	NA	NA	NA	NA	NA	NA	NA	NA	NA	7095	204	NA	6	1372	NA	NA	NA
2020-09-22	london	NA	NA	35	37	210	6	NA	NA	NA	NA	NA	NA	NA	NA	NA	NA	NA	NA	NA	6	NA	NA	NA	NA	NA	NA	NA	NA	NA	9477	290	NA	5	1225	NA	NA	NA
2020-09-23	london	NA	NA	36	35	210	7	NA	NA	NA	NA	NA	NA	NA	NA	NA	NA	NA	NA	NA	4	NA	NA	NA	NA	NA	NA	NA	NA	NA	10364	380	NA	11	1255	NA	NA	NA
2020-09-24	london	NA	NA	47	40	219	2	NA	NA	NA	NA	NA	NA	NA	NA	NA	NA	NA	NA	NA	2	NA	NA	NA	NA	NA	NA	NA	NA	NA	9789	346	NA	8	1423	NA	NA	NA
2020-09-25	london	NA	NA	36	47	230	1	NA	NA	NA	NA	NA	NA	NA	NA	NA	NA	NA	NA	NA	1	NA	NA	NA	NA	NA	NA	NA	NA	NA	9201	356	NA	3	1368	NA	NA	NA
2020-09-26	london	NA	NA	28	38	200	1	NA	NA	NA	NA	NA	NA	NA	NA	NA	NA	NA	NA	NA	1	NA	NA	NA	NA	NA	NA	NA	NA	NA	5761	320	NA	3	1186	NA	NA	NA
2020-09-27	london	NA	NA	23	48	224	1	NA	NA	NA	NA	NA	NA	NA	NA	NA	NA	NA	NA	NA	1	NA	NA	NA	NA	NA	NA	NA	NA	NA	5153	325	NA	7	1166	NA	NA	NA
2020-09-28	london	NA	NA	28	48	267	4	NA	NA	NA	NA	NA	NA	NA	NA	NA	NA	NA	NA	NA	2	NA	NA	NA	NA	NA	NA	NA	NA	NA	10139	469	NA	6	1411	NA	NA	NA
2020-09-29	london	NA	NA	36	50	275	9	NA	NA	NA	NA	NA	NA	NA	NA	NA	NA	NA	NA	NA	7	NA	NA	NA	NA	NA	NA	NA	NA	NA	10940	413	NA	7	1197	NA	NA	NA
2020-09-30	london	NA	NA	31	49	278	6	NA	NA	NA	NA	NA	NA	NA	NA	NA	NA	NA	NA	NA	6	NA	NA	NA	NA	NA	NA	NA	NA	NA	12428	556	NA	4	1053	NA	NA	NA
2020-10-01	london	NA	NA	50	49	275	5	NA	NA	NA	NA	NA	NA	NA	NA	NA	NA	NA	NA	NA	4	NA	NA	NA	NA	NA	NA	NA	NA	NA	11961	612	NA	1	858	NA	NA	NA
2020-10-02	london	NA	NA	37	56	276	3	NA	NA	NA	NA	NA	NA	NA	NA	NA	NA	NA	NA	NA	1	NA	NA	NA	NA	NA	NA	NA	NA	NA	11842	605	NA	8	638	NA	NA	NA
2020-10-03	london	NA	NA	38	56	280	2	NA	NA	NA	NA	NA	NA	NA	NA	NA	NA	NA	NA	NA	2	NA	NA	NA	NA	NA	NA	NA	NA	NA	7311	463	NA	1	597	NA	NA	NA
2020-10-04	london	NA	NA	27	50	287	2	NA	NA	NA	NA	NA	NA	NA	NA	NA	NA	NA	NA	NA	2	NA	NA	NA	NA	NA	NA	NA	NA	NA	5477	506	NA	1	338	NA	NA	NA
2020-10-05	london	NA	NA	47	56	326	8	NA	NA	NA	NA	NA	NA	NA	NA	NA	NA	NA	NA	NA	7	NA	NA	NA	NA	NA	NA	NA	NA	NA	11902	746	NA	1	485	NA	NA	NA
2020-10-06	london	NA	NA	43	60	320	5	NA	NA	NA	NA	NA	NA	NA	NA	NA	NA	NA	NA	NA	5	NA	NA	NA	NA	NA	NA	NA	NA	NA	13980	695	NA	NA	NA	NA	NA	NA
2020-10-07	london	NA	NA	46	59	350	6	NA	NA	NA	NA	NA	NA	NA	NA	NA	NA	NA	NA	NA	4	NA	NA	NA	NA	NA	NA	NA	NA	NA	14617	817	NA	NA	NA	NA	NA	NA
2020-10-08	london	NA	NA	39	51	343	5	NA	NA	NA	NA	NA	NA	NA	NA	NA	NA	NA	NA	NA	5	NA	NA	NA	NA	NA	NA	NA	NA	NA	14235	909	NA	NA	NA	NA	NA	NA
2020-10-09	london	NA	NA	55	50	348	7	NA	NA	NA	NA	NA	NA	NA	NA	NA	NA	NA	NA	NA	6	NA	NA	NA	NA	NA	NA	NA	NA	NA	12567	771	NA	NA	NA	NA	NA	NA
2020-10-10	london	NA	NA	51	52	341	5	NA	NA	NA	NA	NA	NA	NA	NA	NA	NA	NA	NA	NA	3	NA	NA	NA	NA	NA	NA	NA	NA	NA	6100	499	NA	NA	NA	NA	NA	NA
2020-10-11	london	NA	NA	50	57	365	5	NA	NA	NA	NA	NA	NA	NA	NA	NA	NA	NA	NA	NA	4	NA	NA	NA	NA	NA	NA	NA	NA	NA	4462	448	NA	NA	NA	NA	NA	NA
2020-10-12	london	NA	NA	69	65	389	5	NA	NA	NA	NA	NA	NA	NA	NA	NA	NA	NA	NA	NA	4	NA	NA	NA	NA	NA	NA	NA	NA	NA	12353	948	NA	NA	NA	NA	NA	NA
2020-10-13	london	NA	NA	73	66	442	5	NA	NA	NA	NA	NA	NA	NA	NA	NA	NA	NA	NA	NA	5	NA	NA	NA	NA	NA	NA	NA	NA	NA	14156	876	NA	NA	NA	NA	NA	NA
2020-10-14	london	NA	NA	76	77	430	4	NA	NA	NA	NA	NA	NA	NA	NA	NA	NA	NA	NA	NA	4	NA	NA	NA	NA	NA	NA	NA	NA	NA	14416	995	NA	NA	NA	NA	NA	NA
2020-10-15	london	NA	NA	78	78	439	12	NA	NA	NA	NA	NA	NA	NA	NA	NA	NA	NA	NA	NA	12	NA	NA	NA	NA	NA	NA	NA	NA	NA	13740	1015	NA	NA	NA	NA	NA	NA
2020-10-16	london	NA	NA	67	80	490	7	NA	NA	NA	NA	NA	NA	NA	NA	NA	NA	NA	NA	NA	6	NA	NA	NA	NA	NA	NA	NA	NA	NA	12669	1043	NA	2	69	NA	NA	NA
2020-10-17	london	NA	NA	87	83	502	4	NA	NA	NA	NA	NA	NA	NA	NA	NA	NA	NA	NA	NA	3	NA	NA	NA	NA	NA	NA	NA	NA	NA	6635	691	NA	3	793	NA	NA	NA
2020-10-18	london	NA	NA	95	87	542	6	NA	NA	NA	NA	NA	NA	NA	NA	NA	NA	NA	NA	NA	4	NA	NA	NA	NA	NA	NA	NA	NA	NA	5686	782	NA	4	889	NA	NA	NA
2020-10-19	london	NA	NA	90	89	594	12	NA	NA	NA	NA	NA	NA	NA	NA	NA	NA	NA	NA	NA	10	NA	NA	NA	NA	NA	NA	NA	NA	NA	14538	1507	NA	9	1346	NA	NA	NA
2020-10-20	london	NA	NA	89	88	610	7	NA	NA	NA	NA	NA	NA	NA	NA	NA	NA	NA	NA	NA	5	NA	NA	NA	NA	NA	NA	NA	NA	NA	15849	1448	NA	8	1156	NA	NA	NA
2020-10-21	london	NA	NA	114	90	633	15	NA	NA	NA	NA	NA	NA	NA	NA	NA	NA	NA	NA	NA	14	NA	NA	NA	NA	NA	NA	NA	NA	NA	15873	1496	NA	15	1212	NA	NA	NA
2020-10-22	london	NA	NA	108	81	606	11	NA	NA	NA	NA	NA	NA	NA	NA	NA	NA	NA	NA	NA	8	NA	NA	NA	NA	NA	NA	NA	NA	NA	14370	1448	NA	8	1265	NA	NA	NA
2020-10-23	london	NA	NA	125	99	698	6	NA	NA	NA	NA	NA	NA	NA	NA	NA	NA	NA	NA	NA	6	NA	NA	NA	NA	NA	NA	NA	NA	NA	13451	1277	NA	22	1221	NA	NA	NA
2020-10-24	london	NA	NA	108	98	722	18	NA	NA	NA	NA	NA	NA	NA	NA	NA	NA	NA	NA	NA	17	NA	NA	NA	NA	NA	NA	NA	NA	NA	7163	915	NA	12	895	NA	NA	NA
2020-10-25	london	NA	NA	118	111	762	11	NA	NA	NA	NA	NA	NA	NA	NA	NA	NA	NA	NA	NA	9	NA	NA	NA	NA	NA	NA	NA	NA	NA	5204	843	NA	5	752	NA	NA	NA
2020-10-26	london	NA	NA	155	117	815	12	NA	NA	NA	NA	NA	NA	NA	NA	NA	NA	NA	NA	NA	10	NA	NA	NA	NA	NA	NA	NA	NA	NA	14044	1701	NA	7	1123	NA	NA	NA
2020-10-27	london	NA	NA	109	119	889	15	NA	NA	NA	NA	NA	NA	NA	NA	NA	NA	NA	NA	NA	12	NA	NA	NA	NA	NA	NA	NA	NA	NA	14632	1349	NA	12	1047	NA	NA	NA
2020-10-28	london	NA	NA	112	124	933	21	NA	NA	NA	NA	NA	NA	NA	NA	NA	NA	NA	NA	NA	19	NA	NA	NA	NA	NA	NA	NA	NA	NA	14424	1326	NA	9	879	NA	NA	NA
2020-10-29	london	NA	NA	140	131	921	12	NA	NA	NA	NA	NA	NA	NA	NA	NA	NA	NA	NA	NA	12	NA	NA	NA	NA	NA	NA	NA	NA	NA	13368	1296	NA	4	733	NA	NA	NA
2020-10-30	london	NA	NA	126	134	945	14	NA	NA	NA	NA	NA	NA	NA	NA	NA	NA	NA	NA	NA	14	NA	NA	NA	NA	NA	NA	NA	NA	NA	13429	1218	NA	6	682	NA	NA	NA
2020-10-31	london	NA	NA	132	132	963	7	NA	NA	NA	NA	NA	NA	NA	NA	NA	NA	NA	NA	NA	6	NA	NA	NA	NA	NA	NA	NA	NA	NA	7063	955	NA	4	515	NA	NA	NA
2020-11-01	london	NA	NA	134	136	1032	16	NA	NA	NA	NA	NA	NA	NA	NA	NA	NA	NA	NA	NA	12	NA	NA	NA	NA	NA	NA	NA	NA	NA	6614	758	NA	3	398	NA	NA	NA
2020-11-02	london	NA	NA	136	142	1067	17	NA	NA	NA	NA	NA	NA	NA	NA	NA	NA	NA	NA	NA	14	NA	NA	NA	NA	NA	NA	NA	NA	NA	15097	1959	NA	8	679	NA	NA	NA
2020-11-03	london	NA	NA	103	147	1111	12	NA	NA	NA	NA	NA	NA	NA	NA	NA	NA	NA	NA	NA	10	NA	NA	NA	NA	NA	NA	NA	NA	NA	15174	1416	NA	NA	NA	NA	NA	NA
2020-11-04	london	NA	NA	123	151	1132	16	NA	NA	NA	NA	NA	NA	NA	NA	NA	NA	NA	NA	NA	15	NA	NA	NA	NA	NA	NA	NA	NA	NA	14712	1404	NA	NA	NA	NA	NA	NA
2020-11-05	london	NA	NA	118	154	1102	14	NA	NA	NA	NA	NA	NA	NA	NA	NA	NA	NA	NA	NA	13	NA	NA	NA	NA	NA	NA	NA	NA	NA	14357	1370	NA	NA	NA	NA	NA	NA
2020-11-06	london	NA	NA	101	155	1085	16	NA	NA	NA	NA	NA	NA	NA	NA	NA	NA	NA	NA	NA	12	NA	NA	NA	NA	NA	NA	NA	NA	NA	14849	1410	NA	NA	NA	NA	NA	NA
2020-11-07	london	NA	NA	109	156	1108	22	NA	NA	NA	NA	NA	NA	NA	NA	NA	NA	NA	NA	NA	19	NA	NA	NA	NA	NA	NA	NA	NA	NA	7595	1085	NA	NA	NA	NA	NA	NA
2020-11-08	london	NA	NA	150	167	1114	20	NA	NA	NA	NA	NA	NA	NA	NA	NA	NA	NA	NA	NA	16	NA	NA	NA	NA	NA	NA	NA	NA	NA	6353	1178	NA	NA	NA	NA	NA	NA
2020-11-09	london	NA	NA	136	179	1210	28	NA	NA	NA	NA	NA	NA	NA	NA	NA	NA	NA	NA	NA	25	NA	NA	NA	NA	NA	NA	NA	NA	NA	14712	2012	NA	NA	NA	NA	1	NA
2020-11-10	london	NA	NA	147	179	1211	15	NA	NA	NA	NA	NA	NA	NA	NA	NA	NA	NA	NA	NA	13	NA	NA	NA	NA	NA	NA	NA	NA	NA	14703	1748	NA	NA	NA	NA	NA	NA
2020-11-11	london	NA	NA	134	181	1223	11	NA	NA	NA	NA	NA	NA	NA	NA	NA	NA	NA	NA	NA	10	NA	NA	NA	NA	NA	NA	NA	NA	NA	15599	1905	NA	NA	NA	NA	NA	NA
2020-11-12	london	NA	NA	152	178	1269	19	NA	NA	NA	NA	NA	NA	NA	NA	NA	NA	NA	NA	NA	15	NA	NA	NA	NA	NA	NA	NA	NA	NA	14330	1808	NA	NA	NA	NA	NA	NA
2020-11-13	london	NA	NA	136	194	1298	14	NA	NA	NA	NA	NA	NA	NA	NA	NA	NA	NA	NA	NA	10	NA	NA	NA	NA	NA	NA	NA	NA	NA	14940	1766	NA	0	7	NA	1	NA
2020-11-14	london	NA	NA	139	202	1357	21	NA	NA	NA	NA	NA	NA	NA	NA	NA	NA	NA	NA	NA	18	NA	NA	NA	NA	NA	NA	NA	NA	NA	7430	1264	NA	0	27	NA	NA	NA
2020-11-15	london	NA	NA	170	214	1390	19	NA	NA	NA	NA	NA	NA	NA	NA	NA	NA	NA	NA	NA	16	NA	NA	NA	NA	NA	NA	NA	NA	NA	6018	1149	NA	0	82	NA	NA	NA
2020-11-16	london	NA	NA	154	209	1474	31	NA	NA	NA	NA	NA	NA	NA	NA	NA	NA	NA	NA	NA	26	NA	NA	NA	NA	NA	NA	NA	NA	NA	15699	1926	NA	14	1565	NA	NA	NA
2020-11-17	london	NA	NA	152	218	1520	29	NA	NA	NA	NA	NA	NA	NA	NA	NA	NA	NA	NA	NA	27	NA	NA	NA	NA	NA	NA	NA	NA	NA	15301	1568	NA	5	1218	NA	NA	NA
2020-11-18	london	NA	NA	179	220	1519	20	NA	NA	NA	NA	NA	NA	NA	NA	NA	NA	NA	NA	NA	18	NA	NA	NA	NA	NA	NA	NA	NA	NA	15071	1496	NA	5	1317	NA	NA	NA
2020-11-19	london	NA	NA	173	222	1551	24	NA	NA	NA	NA	NA	NA	NA	NA	NA	NA	NA	NA	NA	22	NA	NA	NA	NA	NA	NA	NA	NA	NA	13930	1336	NA	10	1314	NA	NA	NA
2020-11-20	london	NA	NA	116	233	1576	26	NA	NA	NA	NA	NA	NA	NA	NA	NA	NA	NA	NA	NA	19	NA	NA	NA	NA	NA	NA	NA	NA	NA	14006	1326	NA	17	1263	NA	NA	NA
2020-11-21	london	NA	NA	165	251	1591	20	NA	NA	NA	NA	NA	NA	NA	NA	NA	NA	NA	NA	NA	16	NA	NA	NA	NA	NA	NA	NA	NA	NA	7274	906	NA	11	1159	NA	NA	NA
2020-11-22	london	NA	NA	145	248	1605	29	NA	NA	NA	NA	NA	NA	NA	NA	NA	NA	NA	NA	NA	23	NA	NA	NA	NA	NA	NA	NA	NA	NA	6043	910	NA	6	838	NA	NA	NA
2020-11-23	london	NA	NA	147	252	1675	19	NA	NA	NA	NA	NA	NA	NA	NA	NA	NA	NA	NA	NA	17	NA	NA	NA	NA	NA	NA	NA	NA	NA	14144	1430	NA	4	988	NA	NA	NA
2020-11-24	london	NA	NA	131	253	1626	29	NA	NA	NA	NA	NA	NA	NA	NA	NA	NA	NA	NA	NA	25	NA	NA	NA	NA	NA	NA	NA	NA	NA	14458	1235	NA	10	869	NA	NA	NA
2020-11-25	london	NA	NA	200	261	1611	38	NA	NA	NA	NA	NA	NA	NA	NA	NA	NA	NA	NA	NA	30	NA	NA	NA	NA	NA	NA	NA	NA	NA	15711	1319	NA	8	722	NA	NA	NA
2020-11-26	london	NA	NA	155	251	1643	27	NA	NA	NA	NA	NA	NA	NA	NA	NA	NA	NA	NA	NA	23	NA	NA	NA	NA	NA	NA	NA	NA	NA	14243	1226	NA	5	647	NA	NA	NA
2020-11-27	london	NA	NA	124	267	1674	20	NA	NA	NA	NA	NA	NA	NA	NA	NA	NA	NA	NA	NA	19	NA	NA	NA	NA	NA	NA	NA	NA	NA	14081	1241	NA	4	686	NA	NA	NA
2020-11-28	london	NA	NA	107	248	1635	32	NA	NA	NA	NA	NA	NA	NA	NA	NA	NA	NA	NA	NA	26	NA	NA	NA	NA	NA	NA	NA	NA	NA	7652	997	NA	12	564	NA	NA	NA
2020-11-29	london	NA	NA	154	260	1663	48	NA	NA	NA	NA	NA	NA	NA	NA	NA	NA	NA	NA	NA	38	NA	NA	NA	NA	NA	NA	NA	NA	NA	6484	1000	NA	11	591	NA	NA	NA
2020-11-30	london	NA	NA	146	253	1677	25	NA	NA	NA	NA	NA	NA	NA	NA	NA	NA	NA	NA	NA	16	NA	NA	NA	NA	NA	NA	NA	NA	NA	14212	1540	NA	2	536	NA	2	NA
2020-12-01	london	NA	NA	160	259	1701	22	NA	NA	NA	NA	NA	NA	NA	NA	NA	NA	NA	NA	NA	21	NA	NA	NA	NA	NA	NA	NA	NA	NA	14778	1385	NA	6	551	NA	4	NA
2020-12-02	london	NA	NA	162	256	1637	26	NA	NA	NA	NA	NA	NA	NA	NA	NA	NA	NA	NA	NA	22	NA	NA	NA	NA	NA	NA	NA	NA	NA	16570	1696	NA	6	541	NA	3	NA
2020-03-16	midlands	NA	NA	NA	NA	NA	13	NA	NA	NA	NA	NA	NA	NA	NA	NA	NA	NA	NA	NA	12	NA	NA	NA	NA	NA	NA	NA	NA	NA	NA	NA	NA	NA	NA	NA	NA	NA
2020-03-17	midlands	NA	NA	NA	NA	NA	9	NA	NA	NA	NA	NA	NA	NA	NA	NA	NA	NA	NA	NA	8	NA	NA	NA	NA	NA	NA	NA	NA	NA	NA	NA	NA	NA	NA	NA	NA	NA
2020-03-18	midlands	NA	NA	NA	NA	NA	12	NA	NA	NA	NA	NA	NA	NA	NA	NA	NA	NA	NA	NA	12	NA	NA	NA	NA	NA	NA	NA	NA	NA	NA	NA	NA	NA	NA	NA	NA	NA
2020-03-19	midlands	NA	NA	96	NA	NA	12	NA	NA	NA	NA	NA	NA	NA	NA	NA	NA	NA	NA	NA	10	NA	NA	NA	NA	NA	NA	NA	NA	NA	NA	NA	NA	NA	NA	NA	NA	NA
2020-03-20	midlands	NA	NA	164	NA	218	23	NA	NA	NA	NA	NA	NA	NA	NA	NA	NA	NA	NA	NA	23	NA	NA	NA	NA	NA	NA	NA	NA	NA	NA	NA	NA	NA	NA	NA	NA	NA
2020-03-21	midlands	NA	NA	151	NA	279	18	NA	NA	NA	NA	NA	NA	NA	NA	NA	NA	NA	NA	NA	18	NA	NA	NA	NA	NA	NA	NA	NA	NA	NA	NA	NA	NA	NA	NA	NA	NA
2020-03-22	midlands	NA	NA	192	NA	382	34	NA	NA	NA	NA	NA	NA	NA	NA	NA	NA	NA	NA	NA	33	NA	NA	NA	NA	NA	NA	NA	NA	NA	NA	NA	NA	NA	NA	NA	NA	NA
2020-03-23	midlands	NA	NA	208	NA	438	39	NA	NA	NA	NA	NA	NA	NA	NA	NA	NA	NA	NA	NA	36	NA	NA	NA	NA	NA	NA	NA	NA	NA	NA	NA	NA	NA	NA	NA	NA	NA
2020-03-24	midlands	NA	NA	329	NA	584	41	NA	NA	NA	NA	NA	NA	NA	NA	NA	NA	NA	NA	NA	41	NA	NA	NA	NA	NA	NA	NA	NA	NA	NA	NA	NA	NA	NA	NA	NA	NA
2020-03-25	midlands	NA	NA	422	NA	691	51	NA	NA	NA	NA	NA	NA	NA	NA	NA	NA	NA	NA	NA	47	NA	NA	NA	NA	NA	NA	NA	NA	NA	NA	NA	NA	NA	NA	NA	NA	NA
2020-03-26	midlands	NA	NA	356	NA	970	69	NA	NA	NA	NA	NA	NA	NA	NA	NA	NA	NA	NA	NA	64	NA	NA	NA	NA	NA	NA	NA	NA	NA	NA	NA	NA	NA	NA	NA	NA	NA
2020-03-27	midlands	NA	NA	404	NA	1064	76	NA	NA	NA	NA	NA	NA	NA	NA	NA	NA	NA	NA	NA	71	NA	NA	NA	NA	NA	NA	NA	NA	NA	NA	NA	NA	NA	NA	NA	NA	NA
2020-03-28	midlands	NA	NA	350	NA	1138	96	NA	NA	NA	NA	NA	NA	NA	NA	NA	NA	NA	NA	NA	91	NA	NA	NA	NA	NA	NA	NA	NA	NA	NA	NA	NA	NA	NA	NA	NA	NA
2020-03-29	midlands	NA	NA	481	NA	1330	97	NA	NA	NA	NA	NA	NA	NA	NA	NA	NA	NA	NA	NA	91	NA	NA	NA	NA	NA	NA	NA	NA	NA	NA	NA	NA	NA	NA	NA	NA	NA
2020-03-30	midlands	NA	NA	581	NA	1833	101	NA	NA	NA	NA	NA	NA	NA	NA	NA	NA	NA	NA	NA	92	NA	NA	NA	NA	NA	NA	NA	NA	NA	NA	NA	NA	NA	NA	NA	NA	NA
2020-03-31	midlands	NA	NA	594	NA	1952	128	NA	NA	NA	NA	NA	NA	NA	NA	NA	NA	NA	NA	NA	122	NA	NA	NA	NA	NA	NA	NA	NA	NA	NA	NA	NA	NA	NA	NA	NA	NA
2020-04-01	midlands	NA	NA	776	NA	2192	153	NA	NA	NA	NA	NA	NA	NA	NA	NA	NA	NA	NA	NA	143	NA	NA	NA	NA	NA	NA	NA	NA	NA	NA	NA	NA	NA	NA	NA	NA	NA
2020-04-02	midlands	NA	NA	582	301	1851	161	NA	NA	NA	NA	NA	NA	NA	NA	NA	NA	NA	NA	NA	150	NA	NA	NA	NA	NA	NA	NA	NA	NA	NA	NA	NA	NA	NA	NA	NA	NA
2020-04-03	midlands	NA	NA	451	357	2682	138	NA	NA	NA	NA	NA	NA	NA	NA	NA	NA	NA	NA	NA	128	NA	NA	NA	NA	NA	NA	NA	NA	NA	NA	NA	NA	NA	NA	NA	NA	NA
2020-04-04	midlands	NA	NA	559	360	2925	159	NA	NA	NA	NA	NA	NA	NA	NA	NA	NA	NA	NA	NA	142	NA	NA	NA	NA	NA	NA	NA	NA	NA	NA	NA	NA	NA	NA	NA	NA	NA
2020-04-05	midlands	NA	NA	489	406	3091	178	NA	NA	NA	NA	NA	NA	NA	NA	NA	NA	NA	NA	NA	167	NA	NA	NA	NA	NA	NA	NA	NA	NA	NA	NA	NA	NA	NA	NA	NA	NA
2020-04-06	midlands	NA	NA	439	419	3250	167	NA	NA	NA	NA	NA	NA	NA	NA	NA	NA	NA	NA	NA	147	NA	NA	NA	NA	NA	NA	NA	NA	NA	NA	NA	NA	NA	NA	NA	NA	NA
2020-04-07	midlands	NA	NA	532	445	3328	148	NA	NA	NA	NA	NA	NA	NA	NA	NA	NA	NA	NA	NA	123	NA	NA	NA	NA	NA	NA	NA	NA	NA	NA	NA	NA	NA	NA	NA	NA	NA
2020-04-08	midlands	NA	NA	536	450	3315	203	NA	NA	NA	NA	NA	NA	NA	NA	NA	NA	NA	NA	NA	184	NA	NA	NA	NA	NA	NA	NA	NA	NA	NA	NA	NA	NA	NA	NA	NA	NA
2020-04-09	midlands	NA	NA	374	465	3271	162	NA	NA	NA	NA	NA	NA	NA	NA	NA	NA	NA	NA	NA	140	NA	NA	NA	NA	NA	NA	NA	NA	NA	NA	NA	NA	NA	NA	NA	NA	NA
2020-04-10	midlands	NA	NA	379	464	3414	157	NA	NA	NA	NA	NA	NA	NA	NA	NA	NA	NA	NA	NA	132	NA	NA	NA	NA	NA	NA	NA	NA	NA	NA	NA	NA	NA	NA	NA	NA	NA
2020-04-11	midlands	NA	NA	335	469	3396	176	NA	NA	NA	NA	NA	NA	NA	NA	NA	NA	NA	NA	NA	148	NA	NA	NA	NA	NA	NA	NA	NA	NA	NA	NA	NA	NA	NA	NA	NA	NA
2020-04-12	midlands	NA	NA	303	475	3430	163	NA	NA	NA	NA	NA	NA	NA	NA	NA	NA	NA	NA	NA	138	NA	NA	NA	NA	NA	NA	NA	NA	NA	NA	NA	NA	NA	NA	NA	NA	NA
2020-04-13	midlands	NA	NA	333	485	3316	145	NA	NA	NA	NA	NA	NA	NA	NA	NA	NA	NA	NA	NA	124	NA	NA	NA	NA	NA	NA	NA	NA	NA	NA	NA	NA	NA	NA	NA	NA	NA
2020-04-14	midlands	NA	NA	359	467	3345	144	NA	NA	NA	NA	NA	NA	NA	NA	NA	NA	NA	NA	NA	116	NA	NA	NA	NA	NA	NA	NA	NA	NA	NA	NA	NA	NA	NA	NA	NA	NA
2020-04-15	midlands	NA	NA	242	472	3101	168	NA	NA	NA	NA	NA	NA	NA	NA	NA	NA	NA	NA	NA	147	NA	NA	NA	NA	NA	NA	NA	NA	NA	NA	NA	NA	NA	NA	NA	NA	NA
2020-04-16	midlands	NA	NA	283	474	3095	123	NA	NA	NA	NA	NA	NA	NA	NA	NA	NA	NA	NA	NA	107	NA	NA	NA	NA	NA	NA	NA	NA	NA	NA	NA	NA	NA	NA	NA	NA	NA
2020-04-17	midlands	NA	NA	291	440	2815	160	NA	NA	NA	NA	NA	NA	NA	NA	NA	NA	NA	NA	NA	120	NA	NA	NA	NA	NA	NA	NA	NA	NA	NA	NA	NA	NA	NA	NA	NA	NA
2020-04-18	midlands	NA	NA	229	464	2894	145	NA	NA	NA	NA	NA	NA	NA	NA	NA	NA	NA	NA	NA	113	NA	NA	NA	NA	NA	NA	NA	NA	NA	NA	NA	NA	NA	NA	NA	NA	NA
2020-04-19	midlands	NA	NA	281	459	2883	128	NA	NA	NA	NA	NA	NA	NA	NA	NA	NA	NA	NA	NA	93	NA	NA	NA	NA	NA	NA	NA	NA	NA	NA	NA	NA	NA	NA	NA	NA	NA
2020-04-20	midlands	NA	NA	280	437	2843	137	NA	NA	NA	NA	NA	NA	NA	NA	NA	NA	NA	NA	NA	110	NA	NA	NA	NA	NA	NA	NA	NA	NA	NA	NA	NA	NA	NA	NA	NA	NA
2020-04-21	midlands	NA	NA	259	437	2845	118	NA	NA	NA	NA	NA	NA	NA	NA	NA	NA	NA	NA	NA	90	NA	NA	NA	NA	NA	NA	NA	NA	NA	NA	NA	NA	NA	NA	NA	NA	NA
2020-04-22	midlands	NA	NA	218	435	2755	103	NA	NA	NA	NA	NA	NA	NA	NA	NA	NA	NA	NA	NA	72	NA	NA	NA	NA	NA	NA	NA	NA	NA	NA	NA	NA	NA	NA	NA	NA	NA
2020-04-23	midlands	NA	NA	221	408	2722	134	NA	NA	NA	NA	NA	NA	NA	NA	NA	NA	NA	NA	NA	101	NA	NA	NA	NA	NA	NA	NA	NA	NA	NA	NA	NA	NA	NA	NA	NA	NA
2020-04-24	midlands	NA	NA	204	378	2558	106	NA	NA	NA	NA	NA	NA	NA	NA	NA	NA	NA	NA	NA	80	NA	NA	NA	NA	NA	NA	NA	NA	NA	NA	NA	NA	NA	NA	NA	NA	NA
2020-04-25	midlands	NA	NA	187	359	2368	114	NA	NA	NA	NA	NA	NA	NA	NA	NA	NA	NA	NA	NA	68	NA	NA	NA	NA	NA	NA	NA	NA	NA	NA	NA	NA	NA	NA	NA	NA	NA
2020-04-26	midlands	NA	NA	210	350	2549	127	NA	NA	NA	NA	NA	NA	NA	NA	NA	NA	NA	NA	NA	82	NA	NA	NA	NA	NA	NA	NA	NA	NA	NA	NA	NA	NA	NA	NA	NA	NA
2020-04-27	midlands	NA	NA	206	301	2542	109	NA	NA	NA	NA	NA	NA	NA	NA	NA	NA	NA	NA	NA	77	NA	NA	NA	NA	NA	NA	NA	NA	NA	NA	NA	NA	NA	NA	NA	NA	NA
2020-04-28	midlands	NA	NA	220	299	2435	91	NA	NA	NA	NA	NA	NA	NA	NA	NA	NA	NA	NA	NA	62	NA	NA	NA	NA	NA	NA	NA	NA	NA	NA	NA	NA	NA	NA	NA	NA	NA
2020-04-29	midlands	NA	NA	223	306	2318	107	NA	NA	NA	NA	NA	NA	NA	NA	NA	NA	NA	NA	NA	56	NA	NA	NA	NA	NA	NA	NA	NA	NA	NA	NA	NA	NA	NA	NA	NA	NA
2020-04-30	midlands	NA	NA	206	291	2308	97	NA	NA	NA	NA	NA	NA	NA	NA	NA	NA	NA	NA	NA	53	NA	NA	NA	NA	NA	NA	NA	NA	NA	NA	NA	NA	NA	NA	NA	NA	NA
2020-05-01	midlands	NA	NA	199	293	2219	106	NA	NA	NA	NA	NA	NA	NA	NA	NA	NA	NA	NA	NA	62	NA	NA	NA	NA	NA	NA	NA	NA	NA	NA	NA	NA	0	25	NA	NA	NA
2020-05-02	midlands	NA	NA	151	266	2198	79	NA	NA	NA	NA	NA	NA	NA	NA	NA	NA	NA	NA	NA	49	NA	NA	NA	NA	NA	NA	NA	NA	NA	NA	NA	NA	0	12	NA	NA	NA
2020-05-03	midlands	NA	NA	142	253	2161	86	NA	NA	NA	NA	NA	NA	NA	NA	NA	NA	NA	NA	NA	54	NA	NA	NA	NA	NA	NA	NA	NA	NA	NA	NA	NA	0	5	NA	NA	NA
2020-05-04	midlands	NA	NA	228	243	2154	88	NA	NA	NA	NA	NA	NA	NA	NA	NA	NA	NA	NA	NA	58	NA	NA	NA	NA	NA	NA	NA	NA	NA	NA	NA	NA	0	28	NA	NA	NA
2020-05-05	midlands	NA	NA	184	235	2100	88	NA	NA	NA	NA	NA	NA	NA	NA	NA	NA	NA	NA	NA	57	NA	NA	NA	NA	NA	NA	NA	NA	NA	NA	NA	NA	1	121	NA	NA	NA
2020-05-06	midlands	NA	NA	201	222	2070	82	NA	NA	NA	NA	NA	NA	NA	NA	NA	NA	NA	NA	NA	53	NA	NA	NA	NA	NA	NA	NA	NA	NA	NA	NA	NA	1	66	NA	NA	NA
2020-05-07	midlands	NA	NA	167	173	1976	77	NA	NA	NA	NA	NA	NA	NA	NA	NA	NA	NA	NA	NA	47	NA	NA	NA	NA	NA	NA	NA	NA	NA	NA	NA	NA	0	84	NA	NA	NA
2020-05-08	midlands	NA	NA	157	198	1917	65	NA	NA	NA	NA	NA	NA	NA	NA	NA	NA	NA	NA	NA	34	NA	NA	NA	NA	NA	NA	NA	NA	NA	NA	NA	NA	0	24	NA	NA	NA
2020-05-09	midlands	NA	NA	159	189	1921	70	NA	NA	NA	NA	NA	NA	NA	NA	NA	NA	NA	NA	NA	38	NA	NA	NA	NA	NA	NA	NA	NA	NA	NA	NA	NA	0	264	NA	NA	NA
2020-05-10	midlands	NA	NA	124	189	1889	59	NA	NA	NA	NA	NA	NA	NA	NA	NA	NA	NA	NA	NA	39	NA	NA	NA	NA	NA	NA	NA	NA	NA	NA	NA	NA	0	30	NA	NA	NA
2020-05-11	midlands	NA	NA	165	178	1915	54	NA	NA	NA	NA	NA	NA	NA	NA	NA	NA	NA	NA	NA	30	NA	NA	NA	NA	NA	NA	NA	NA	NA	NA	NA	NA	1	313	NA	NA	NA
2020-05-12	midlands	NA	NA	160	176	1869	63	NA	NA	NA	NA	NA	NA	NA	NA	NA	NA	NA	NA	NA	45	NA	NA	NA	NA	NA	NA	NA	NA	NA	NA	NA	NA	0	231	NA	NA	NA
2020-05-13	midlands	NA	NA	148	163	1879	53	NA	NA	NA	NA	NA	NA	NA	NA	NA	NA	NA	NA	NA	34	NA	NA	NA	NA	NA	NA	NA	NA	NA	NA	NA	NA	0	310	NA	NA	NA
2020-05-14	midlands	NA	NA	143	164	1833	60	NA	NA	NA	NA	NA	NA	NA	NA	NA	NA	NA	NA	NA	38	NA	NA	NA	NA	NA	NA	NA	NA	NA	NA	NA	NA	3	526	NA	NA	NA
2020-05-15	midlands	NA	NA	172	154	1776	49	NA	NA	NA	NA	NA	NA	NA	NA	NA	NA	NA	NA	NA	35	NA	NA	NA	NA	NA	NA	NA	NA	NA	NA	NA	NA	2	1258	NA	NA	NA
2020-05-16	midlands	NA	NA	143	150	1747	61	NA	NA	NA	NA	NA	NA	NA	NA	NA	NA	NA	NA	NA	34	NA	NA	NA	NA	NA	NA	NA	NA	NA	NA	NA	NA	4	1684	NA	NA	NA
2020-05-17	midlands	NA	NA	152	151	1809	46	NA	NA	NA	NA	NA	NA	NA	NA	NA	NA	NA	NA	NA	26	NA	NA	NA	NA	NA	NA	NA	NA	NA	NA	NA	NA	6	1817	NA	NA	NA
2020-05-18	midlands	NA	NA	154	139	1820	60	NA	NA	NA	NA	NA	NA	NA	NA	NA	NA	NA	NA	NA	40	NA	NA	NA	NA	NA	NA	NA	NA	NA	NA	NA	NA	0	1338	NA	NA	NA
2020-05-19	midlands	NA	NA	157	141	1811	47	NA	NA	NA	NA	NA	NA	NA	NA	NA	NA	NA	NA	NA	30	NA	NA	NA	NA	NA	NA	NA	NA	NA	NA	NA	NA	3	1893	NA	NA	NA
2020-05-20	midlands	NA	NA	149	132	1763	49	NA	NA	NA	NA	NA	NA	NA	NA	NA	NA	NA	NA	NA	37	NA	NA	NA	NA	NA	NA	NA	NA	NA	NA	NA	NA	5	2108	NA	NA	NA
2020-05-21	midlands	NA	NA	133	129	1733	43	NA	NA	NA	NA	NA	NA	NA	NA	NA	NA	NA	NA	NA	27	NA	NA	NA	NA	NA	NA	NA	NA	NA	NA	NA	NA	2	2169	NA	NA	NA
2020-05-22	midlands	NA	NA	120	120	1706	46	NA	NA	NA	NA	NA	NA	NA	NA	NA	NA	NA	NA	NA	26	NA	NA	NA	NA	NA	NA	NA	NA	NA	NA	NA	NA	1	2662	NA	NA	NA
2020-05-23	midlands	NA	NA	113	114	1620	47	NA	NA	NA	NA	NA	NA	NA	NA	NA	NA	NA	NA	NA	36	NA	NA	NA	NA	NA	NA	NA	NA	NA	NA	NA	NA	0	2159	NA	NA	NA
2020-05-24	midlands	NA	NA	90	110	1644	29	NA	NA	NA	NA	NA	NA	NA	NA	NA	NA	NA	NA	NA	23	NA	NA	NA	NA	NA	NA	NA	NA	NA	NA	NA	NA	1	966	NA	NA	NA
2020-05-25	midlands	NA	NA	92	101	1685	36	NA	NA	NA	NA	NA	NA	NA	NA	NA	NA	NA	NA	NA	21	NA	NA	NA	NA	NA	NA	NA	NA	NA	NA	NA	NA	2	466	NA	NA	NA
2020-05-26	midlands	NA	NA	118	98	1624	48	NA	NA	NA	NA	NA	NA	NA	NA	NA	NA	NA	NA	NA	34	NA	NA	NA	NA	NA	NA	NA	NA	NA	NA	NA	NA	2	878	NA	NA	NA
2020-05-27	midlands	NA	NA	126	96	1418	40	NA	NA	NA	NA	NA	NA	NA	NA	NA	NA	NA	NA	NA	27	NA	NA	NA	NA	NA	NA	NA	NA	NA	NA	NA	NA	0	990	NA	NA	NA
2020-05-28	midlands	NA	NA	114	94	1359	35	NA	NA	NA	NA	NA	NA	NA	NA	NA	NA	NA	NA	NA	28	NA	NA	NA	NA	NA	NA	NA	NA	NA	NA	NA	NA	0	687	NA	NA	NA
2020-05-29	midlands	NA	NA	112	103	1312	27	NA	NA	NA	NA	NA	NA	NA	NA	NA	NA	NA	NA	NA	17	NA	NA	NA	NA	NA	NA	NA	NA	NA	NA	NA	NA	0	292	NA	NA	NA
2020-05-30	midlands	NA	NA	116	104	1247	25	NA	NA	NA	NA	NA	NA	NA	NA	NA	NA	NA	NA	NA	19	NA	NA	NA	NA	NA	NA	NA	NA	NA	NA	NA	NA	0	202	NA	NA	NA
2020-05-31	midlands	NA	NA	102	104	1252	26	NA	NA	NA	NA	NA	NA	NA	NA	NA	NA	NA	NA	NA	21	NA	NA	NA	NA	NA	NA	NA	NA	NA	NA	NA	NA	0	265	NA	NA	NA
2020-06-01	midlands	NA	NA	94	107	1273	23	NA	NA	NA	NA	NA	NA	NA	NA	NA	NA	NA	NA	NA	17	NA	NA	NA	NA	NA	NA	NA	NA	NA	5980	202	NA	0	82	NA	NA	NA
2020-06-02	midlands	NA	NA	126	99	1234	32	NA	NA	NA	NA	NA	NA	NA	NA	NA	NA	NA	NA	NA	25	NA	NA	NA	NA	NA	NA	NA	NA	NA	6526	191	NA	NA	NA	NA	NA	NA
2020-06-03	midlands	NA	NA	112	92	1153	30	NA	NA	NA	NA	NA	NA	NA	NA	NA	NA	NA	NA	NA	20	NA	NA	NA	NA	NA	NA	NA	NA	NA	7575	184	NA	NA	NA	NA	NA	NA
2020-06-04	midlands	NA	NA	94	93	1154	20	NA	NA	NA	NA	NA	NA	NA	NA	NA	NA	NA	NA	NA	15	NA	NA	NA	NA	NA	NA	NA	NA	NA	7703	180	NA	NA	NA	NA	NA	NA
2020-06-05	midlands	NA	NA	70	91	1107	24	NA	NA	NA	NA	NA	NA	NA	NA	NA	NA	NA	NA	NA	18	NA	NA	NA	NA	NA	NA	NA	NA	NA	7320	161	NA	NA	NA	NA	NA	NA
2020-06-06	midlands	NA	NA	51	80	1071	22	NA	NA	NA	NA	NA	NA	NA	NA	NA	NA	NA	NA	NA	17	NA	NA	NA	NA	NA	NA	NA	NA	NA	4130	109	NA	NA	NA	NA	NA	NA
2020-06-07	midlands	NA	NA	65	77	1054	21	NA	NA	NA	NA	NA	NA	NA	NA	NA	NA	NA	NA	NA	16	NA	NA	NA	NA	NA	NA	NA	NA	NA	3639	129	NA	NA	NA	NA	NA	NA
2020-06-08	midlands	NA	NA	86	72	1056	28	NA	NA	NA	NA	NA	NA	NA	NA	NA	NA	NA	NA	NA	16	NA	NA	NA	NA	NA	NA	NA	NA	NA	6869	166	NA	NA	NA	NA	NA	NA
2020-06-09	midlands	NA	NA	103	70	1042	19	NA	NA	NA	NA	NA	NA	NA	NA	NA	NA	NA	NA	NA	11	NA	NA	NA	NA	NA	NA	NA	NA	NA	7861	168	NA	NA	NA	NA	NA	NA
2020-06-10	midlands	NA	NA	105	71	1011	17	NA	NA	NA	NA	NA	NA	NA	NA	NA	NA	NA	NA	NA	15	NA	NA	NA	NA	NA	NA	NA	NA	NA	7230	136	NA	NA	NA	NA	NA	NA
2020-06-11	midlands	NA	NA	76	59	949	20	NA	NA	NA	NA	NA	NA	NA	NA	NA	NA	NA	NA	NA	12	NA	NA	NA	NA	NA	NA	NA	NA	NA	6862	166	NA	NA	NA	NA	NA	NA
2020-06-12	midlands	NA	NA	69	58	966	19	NA	NA	NA	NA	NA	NA	NA	NA	NA	NA	NA	NA	NA	12	NA	NA	NA	NA	NA	NA	NA	NA	NA	5518	150	NA	NA	NA	NA	NA	NA
2020-06-13	midlands	NA	NA	73	54	945	8	NA	NA	NA	NA	NA	NA	NA	NA	NA	NA	NA	NA	NA	1	NA	NA	NA	NA	NA	NA	NA	NA	NA	2955	138	NA	NA	NA	NA	NA	NA
2020-06-14	midlands	NA	NA	72	53	960	25	NA	NA	NA	NA	NA	NA	NA	NA	NA	NA	NA	NA	NA	19	NA	NA	NA	NA	NA	NA	NA	NA	NA	2754	134	NA	NA	NA	NA	NA	NA
2020-06-15	midlands	NA	NA	78	58	958	17	NA	NA	NA	NA	NA	NA	NA	NA	NA	NA	NA	NA	NA	10	NA	NA	NA	NA	NA	NA	NA	NA	NA	4445	150	NA	NA	NA	NA	NA	NA
2020-06-16	midlands	NA	NA	72	55	953	15	NA	NA	NA	NA	NA	NA	NA	NA	NA	NA	NA	NA	NA	11	NA	NA	NA	NA	NA	NA	NA	NA	NA	5192	146	NA	NA	NA	NA	NA	NA
2020-06-17	midlands	NA	NA	66	47	915	13	NA	NA	NA	NA	NA	NA	NA	NA	NA	NA	NA	NA	NA	9	NA	NA	NA	NA	NA	NA	NA	NA	NA	4947	133	NA	NA	NA	NA	NA	NA
2020-06-18	midlands	NA	NA	66	49	899	17	NA	NA	NA	NA	NA	NA	NA	NA	NA	NA	NA	NA	NA	14	NA	NA	NA	NA	NA	NA	NA	NA	NA	4993	150	NA	NA	NA	NA	NA	NA
2020-06-19	midlands	NA	NA	54	48	837	14	NA	NA	NA	NA	NA	NA	NA	NA	NA	NA	NA	NA	NA	10	NA	NA	NA	NA	NA	NA	NA	NA	NA	4635	135	NA	0	127	NA	NA	NA
2020-06-20	midlands	NA	NA	42	74	825	17	NA	NA	NA	NA	NA	NA	NA	NA	NA	NA	NA	NA	NA	12	NA	NA	NA	NA	NA	NA	NA	NA	NA	2649	123	NA	1	1048	NA	NA	NA
2020-06-21	midlands	NA	NA	61	44	812	12	NA	NA	NA	NA	NA	NA	NA	NA	NA	NA	NA	NA	NA	9	NA	NA	NA	NA	NA	NA	NA	NA	NA	2597	108	NA	3	994	NA	NA	NA
2020-06-22	midlands	NA	NA	55	44	809	15	NA	NA	NA	NA	NA	NA	NA	NA	NA	NA	NA	NA	NA	10	NA	NA	NA	NA	NA	NA	NA	NA	NA	5270	163	NA	2	2585	NA	NA	NA
2020-06-23	midlands	NA	NA	59	39	768	16	NA	NA	NA	NA	NA	NA	NA	NA	NA	NA	NA	NA	NA	10	NA	NA	NA	NA	NA	NA	NA	NA	NA	5580	129	NA	4	2604	NA	NA	NA
2020-06-24	midlands	NA	NA	55	42	741	15	NA	NA	NA	NA	NA	NA	NA	NA	NA	NA	NA	NA	NA	12	NA	NA	NA	NA	NA	NA	NA	NA	NA	4774	131	NA	3	2774	NA	NA	NA
2020-06-25	midlands	NA	NA	39	40	716	21	NA	NA	NA	NA	NA	NA	NA	NA	NA	NA	NA	NA	NA	15	NA	NA	NA	NA	NA	NA	NA	NA	NA	4427	110	NA	2	3361	NA	NA	NA
2020-06-26	midlands	NA	NA	60	37	648	8	NA	NA	NA	NA	NA	NA	NA	NA	NA	NA	NA	NA	NA	4	NA	NA	NA	NA	NA	NA	NA	NA	NA	4357	108	NA	3	3522	NA	NA	NA
2020-06-27	midlands	NA	NA	42	41	665	10	NA	NA	NA	NA	NA	NA	NA	NA	NA	NA	NA	NA	NA	6	NA	NA	NA	NA	NA	NA	NA	NA	NA	2378	77	NA	1	3006	NA	NA	NA
2020-06-28	midlands	NA	NA	29	39	663	7	NA	NA	NA	NA	NA	NA	NA	NA	NA	NA	NA	NA	NA	5	NA	NA	NA	NA	NA	NA	NA	NA	NA	2848	70	NA	1	2376	NA	NA	NA
2020-06-29	midlands	NA	NA	41	40	645	8	NA	NA	NA	NA	NA	NA	NA	NA	NA	NA	NA	NA	NA	5	NA	NA	NA	NA	NA	NA	NA	NA	NA	6563	123	NA	0	2796	NA	NA	NA
2020-06-30	midlands	NA	NA	44	42	631	11	NA	NA	NA	NA	NA	NA	NA	NA	NA	NA	NA	NA	NA	9	NA	NA	NA	NA	NA	NA	NA	NA	NA	7118	107	NA	2	2745	NA	NA	NA
2020-07-01	midlands	NA	NA	42	46	608	5	NA	NA	NA	NA	NA	NA	NA	NA	NA	NA	NA	NA	NA	3	NA	NA	NA	NA	NA	NA	NA	NA	NA	7695	113	NA	1	2204	NA	NA	NA
2020-07-02	midlands	NA	NA	31	42	580	9	NA	NA	NA	NA	NA	NA	NA	NA	NA	NA	NA	NA	NA	8	NA	NA	NA	NA	NA	NA	NA	NA	NA	6906	104	NA	1	1446	NA	NA	NA
2020-07-03	midlands	NA	NA	37	40	518	5	NA	NA	NA	NA	NA	NA	NA	NA	NA	NA	NA	NA	NA	2	NA	NA	NA	NA	NA	NA	NA	NA	NA	5932	84	NA	1	1180	NA	NA	NA
2020-07-04	midlands	NA	NA	19	37	512	6	NA	NA	NA	NA	NA	NA	NA	NA	NA	NA	NA	NA	NA	5	NA	NA	NA	NA	NA	NA	NA	NA	NA	3388	70	NA	1	913	NA	NA	NA
2020-07-05	midlands	NA	NA	25	36	497	6	NA	NA	NA	NA	NA	NA	NA	NA	NA	NA	NA	NA	NA	4	NA	NA	NA	NA	NA	NA	NA	NA	NA	3351	108	NA	0	273	NA	NA	NA
2020-07-06	midlands	NA	NA	31	35	501	8	NA	NA	NA	NA	NA	NA	NA	NA	NA	NA	NA	NA	NA	5	NA	NA	NA	NA	NA	NA	NA	NA	NA	7544	128	NA	0	549	NA	NA	NA
2020-07-07	midlands	NA	NA	27	35	472	6	NA	NA	NA	NA	NA	NA	NA	NA	NA	NA	NA	NA	NA	4	NA	NA	NA	NA	NA	NA	NA	NA	NA	9971	102	NA	0	7	NA	NA	NA
2020-07-08	midlands	NA	NA	29	30	440	2	NA	NA	NA	NA	NA	NA	NA	NA	NA	NA	NA	NA	NA	1	NA	NA	NA	NA	NA	NA	NA	NA	NA	10854	110	NA	NA	NA	NA	NA	NA
2020-07-09	midlands	NA	NA	25	33	389	11	NA	NA	NA	NA	NA	NA	NA	NA	NA	NA	NA	NA	NA	8	NA	NA	NA	NA	NA	NA	NA	NA	NA	10047	102	NA	NA	NA	NA	NA	NA
2020-07-10	midlands	NA	NA	16	27	375	3	NA	NA	NA	NA	NA	NA	NA	NA	NA	NA	NA	NA	NA	2	NA	NA	NA	NA	NA	NA	NA	NA	NA	7716	82	NA	NA	NA	NA	NA	NA
2020-07-11	midlands	NA	NA	15	26	386	1	NA	NA	NA	NA	NA	NA	NA	NA	NA	NA	NA	NA	NA	NA	NA	NA	NA	NA	NA	NA	NA	NA	NA	3941	92	NA	NA	NA	NA	NA	NA
2020-07-12	midlands	NA	NA	14	25	339	2	NA	NA	NA	NA	NA	NA	NA	NA	NA	NA	NA	NA	NA	1	NA	NA	NA	NA	NA	NA	NA	NA	NA	3207	50	NA	NA	NA	NA	NA	NA
2020-07-13	midlands	NA	NA	24	25	338	1	NA	NA	NA	NA	NA	NA	NA	NA	NA	NA	NA	NA	NA	NA	NA	NA	NA	NA	NA	NA	NA	NA	NA	11074	105	NA	NA	NA	NA	NA	NA
2020-07-14	midlands	NA	NA	21	20	313	2	NA	NA	NA	NA	NA	NA	NA	NA	NA	NA	NA	NA	NA	2	NA	NA	NA	NA	NA	NA	NA	NA	NA	13568	107	NA	NA	NA	NA	NA	NA
2020-07-15	midlands	NA	NA	16	25	326	6	NA	NA	NA	NA	NA	NA	NA	NA	NA	NA	NA	NA	NA	5	NA	NA	NA	NA	NA	NA	NA	NA	NA	13669	120	NA	NA	NA	NA	NA	NA
2020-07-16	midlands	NA	NA	16	19	289	4	NA	NA	NA	NA	NA	NA	NA	NA	NA	NA	NA	NA	NA	2	NA	NA	NA	NA	NA	NA	NA	NA	NA	10060	100	NA	NA	NA	NA	NA	NA
2020-07-17	midlands	NA	NA	11	22	288	3	NA	NA	NA	NA	NA	NA	NA	NA	NA	NA	NA	NA	NA	3	NA	NA	NA	NA	NA	NA	NA	NA	NA	7047	98	NA	NA	NA	NA	NA	NA
2020-07-18	midlands	NA	NA	7	21	275	1	NA	NA	NA	NA	NA	NA	NA	NA	NA	NA	NA	NA	NA	1	NA	NA	NA	NA	NA	NA	NA	NA	NA	4164	79	NA	NA	NA	NA	NA	NA
2020-07-19	midlands	NA	NA	11	20	274	3	NA	NA	NA	NA	NA	NA	NA	NA	NA	NA	NA	NA	NA	3	NA	NA	NA	NA	NA	NA	NA	NA	NA	3883	56	NA	NA	NA	NA	NA	NA
2020-07-20	midlands	NA	NA	22	20	274	3	NA	NA	NA	NA	NA	NA	NA	NA	NA	NA	NA	NA	NA	3	NA	NA	NA	NA	NA	NA	NA	NA	NA	7952	96	NA	NA	NA	NA	NA	NA
2020-07-21	midlands	NA	NA	20	15	277	6	NA	NA	NA	NA	NA	NA	NA	NA	NA	NA	NA	NA	NA	2	NA	NA	NA	NA	NA	NA	NA	NA	NA	8386	99	NA	NA	NA	NA	NA	NA
2020-07-22	midlands	NA	NA	13	15	271	3	NA	NA	NA	NA	NA	NA	NA	NA	NA	NA	NA	NA	NA	2	NA	NA	NA	NA	NA	NA	NA	NA	NA	7694	101	NA	NA	NA	NA	NA	NA
2020-07-23	midlands	NA	NA	22	16	238	4	NA	NA	NA	NA	NA	NA	NA	NA	NA	NA	NA	NA	NA	3	NA	NA	NA	NA	NA	NA	NA	NA	NA	7402	113	NA	NA	NA	NA	NA	NA
2020-07-24	midlands	NA	NA	15	15	228	NA	NA	NA	NA	NA	NA	NA	NA	NA	NA	NA	NA	NA	NA	NA	NA	NA	NA	NA	NA	NA	NA	NA	NA	6322	102	NA	0	196	NA	NA	NA
2020-07-25	midlands	NA	NA	12	12	214	5	NA	NA	NA	NA	NA	NA	NA	NA	NA	NA	NA	NA	NA	4	NA	NA	NA	NA	NA	NA	NA	NA	NA	4197	63	NA	0	1903	NA	NA	NA
2020-07-26	midlands	NA	NA	12	9	210	5	NA	NA	NA	NA	NA	NA	NA	NA	NA	NA	NA	NA	NA	5	NA	NA	NA	NA	NA	NA	NA	NA	NA	3753	70	NA	2	2222	NA	NA	NA
2020-07-27	midlands	NA	NA	8	11	220	3	NA	NA	NA	NA	NA	NA	NA	NA	NA	NA	NA	NA	NA	3	NA	NA	NA	NA	NA	NA	NA	NA	NA	8926	117	NA	0	3296	NA	NA	NA
2020-07-28	midlands	NA	NA	15	10	220	1	NA	NA	NA	NA	NA	NA	NA	NA	NA	NA	NA	NA	NA	NA	NA	NA	NA	NA	NA	NA	NA	NA	NA	11587	103	NA	0	3104	NA	NA	NA
2020-07-29	midlands	NA	NA	14	9	207	1	NA	NA	NA	NA	NA	NA	NA	NA	NA	NA	NA	NA	NA	NA	NA	NA	NA	NA	NA	NA	NA	NA	NA	12739	133	NA	3	2831	NA	NA	NA
2020-07-30	midlands	NA	NA	15	8	196	1	NA	NA	NA	NA	NA	NA	NA	NA	NA	NA	NA	NA	NA	1	NA	NA	NA	NA	NA	NA	NA	NA	NA	10450	127	NA	2	2874	NA	NA	NA
2020-07-31	midlands	NA	NA	11	11	199	1	NA	NA	NA	NA	NA	NA	NA	NA	NA	NA	NA	NA	NA	1	NA	NA	NA	NA	NA	NA	NA	NA	NA	7591	79	NA	0	2836	NA	NA	NA
2020-08-01	midlands	NA	NA	8	13	216	NA	NA	NA	NA	NA	NA	NA	NA	NA	NA	NA	NA	NA	NA	NA	NA	NA	NA	NA	NA	NA	NA	NA	NA	4892	74	NA	0	2204	NA	NA	NA
2020-08-02	midlands	NA	NA	5	10	194	2	NA	NA	NA	NA	NA	NA	NA	NA	NA	NA	NA	NA	NA	1	NA	NA	NA	NA	NA	NA	NA	NA	NA	4872	68	NA	0	1957	NA	NA	NA
2020-08-03	midlands	NA	NA	13	10	206	1	NA	NA	NA	NA	NA	NA	NA	NA	NA	NA	NA	NA	NA	1	NA	NA	NA	NA	NA	NA	NA	NA	NA	12576	144	NA	0	2578	NA	NA	NA
2020-08-04	midlands	NA	NA	8	13	182	3	NA	NA	NA	NA	NA	NA	NA	NA	NA	NA	NA	NA	NA	1	NA	NA	NA	NA	NA	NA	NA	NA	NA	15132	124	NA	3	2279	NA	NA	NA
2020-08-05	midlands	NA	NA	12	13	181	NA	NA	NA	NA	NA	NA	NA	NA	NA	NA	NA	NA	NA	NA	NA	NA	NA	NA	NA	NA	NA	NA	NA	NA	14424	140	NA	0	1954	NA	NA	NA
2020-08-06	midlands	NA	NA	8	14	179	NA	NA	NA	NA	NA	NA	NA	NA	NA	NA	NA	NA	NA	NA	NA	NA	NA	NA	NA	NA	NA	NA	NA	NA	13913	157	NA	1	1475	NA	NA	NA
2020-08-07	midlands	NA	NA	5	10	178	3	NA	NA	NA	NA	NA	NA	NA	NA	NA	NA	NA	NA	NA	3	NA	NA	NA	NA	NA	NA	NA	NA	NA	10078	128	NA	1	1214	NA	NA	NA
2020-08-08	midlands	NA	NA	12	5	96	2	NA	NA	NA	NA	NA	NA	NA	NA	NA	NA	NA	NA	NA	2	NA	NA	NA	NA	NA	NA	NA	NA	NA	4674	96	NA	0	826	NA	NA	NA
2020-08-09	midlands	NA	NA	12	6	101	NA	NA	NA	NA	NA	NA	NA	NA	NA	NA	NA	NA	NA	NA	NA	NA	NA	NA	NA	NA	NA	NA	NA	NA	4072	96	NA	0	514	NA	NA	NA
2020-08-10	midlands	NA	NA	4	9	160	2	NA	NA	NA	NA	NA	NA	NA	NA	NA	NA	NA	NA	NA	NA	NA	NA	NA	NA	NA	NA	NA	NA	NA	13506	176	NA	0	949	NA	NA	NA
2020-08-11	midlands	NA	NA	6	9	154	3	NA	NA	NA	NA	NA	NA	NA	NA	NA	NA	NA	NA	NA	2	NA	NA	NA	NA	NA	NA	NA	NA	NA	16007	165	NA	0	1	NA	NA	NA
2020-08-12	midlands	NA	NA	6	9	148	1	NA	NA	NA	NA	NA	NA	NA	NA	NA	NA	NA	NA	NA	NA	NA	NA	NA	NA	NA	NA	NA	NA	NA	16013	155	NA	NA	NA	NA	NA	NA
2020-08-13	midlands	NA	NA	16	8	150	NA	NA	NA	NA	NA	NA	NA	NA	NA	NA	NA	NA	NA	NA	NA	NA	NA	NA	NA	NA	NA	NA	NA	NA	14316	147	NA	NA	NA	NA	NA	NA
2020-08-14	midlands	NA	NA	13	9	141	1	NA	NA	NA	NA	NA	NA	NA	NA	NA	NA	NA	NA	NA	NA	NA	NA	NA	NA	NA	NA	NA	NA	NA	12062	164	NA	NA	NA	NA	NA	NA
2020-08-15	midlands	NA	NA	15	9	141	1	NA	NA	NA	NA	NA	NA	NA	NA	NA	NA	NA	NA	NA	NA	NA	NA	NA	NA	NA	NA	NA	NA	NA	5769	91	NA	NA	NA	NA	NA	NA
2020-08-16	midlands	NA	NA	11	7	146	NA	NA	NA	NA	NA	NA	NA	NA	NA	NA	NA	NA	NA	NA	NA	NA	NA	NA	NA	NA	NA	NA	NA	NA	5398	71	NA	NA	NA	NA	NA	NA
2020-08-17	midlands	NA	NA	14	6	157	NA	NA	NA	NA	NA	NA	NA	NA	NA	NA	NA	NA	NA	NA	NA	NA	NA	NA	NA	NA	NA	NA	NA	NA	16502	158	NA	NA	NA	NA	NA	NA
2020-08-18	midlands	NA	NA	15	6	160	NA	NA	NA	NA	NA	NA	NA	NA	NA	NA	NA	NA	NA	NA	NA	NA	NA	NA	NA	NA	NA	NA	NA	NA	17011	123	NA	NA	NA	NA	NA	NA
2020-08-19	midlands	NA	NA	9	7	156	NA	NA	NA	NA	NA	NA	NA	NA	NA	NA	NA	NA	NA	NA	NA	NA	NA	NA	NA	NA	NA	NA	NA	NA	17163	136	NA	NA	NA	NA	NA	NA
2020-08-20	midlands	NA	NA	12	7	145	1	NA	NA	NA	NA	NA	NA	NA	NA	NA	NA	NA	NA	NA	NA	NA	NA	NA	NA	NA	NA	NA	NA	NA	16310	158	NA	0	63	NA	NA	NA
2020-08-21	midlands	NA	NA	10	6	138	1	NA	NA	NA	NA	NA	NA	NA	NA	NA	NA	NA	NA	NA	1	NA	NA	NA	NA	NA	NA	NA	NA	NA	12780	120	NA	1	194	NA	NA	NA
2020-08-22	midlands	NA	NA	9	7	146	1	NA	NA	NA	NA	NA	NA	NA	NA	NA	NA	NA	NA	NA	NA	NA	NA	NA	NA	NA	NA	NA	NA	NA	6267	76	NA	0	2694	NA	NA	NA
2020-08-23	midlands	NA	NA	9	7	149	NA	NA	NA	NA	NA	NA	NA	NA	NA	NA	NA	NA	NA	NA	NA	NA	NA	NA	NA	NA	NA	NA	NA	NA	5108	81	NA	0	2381	NA	NA	NA
2020-08-24	midlands	NA	NA	8	8	148	NA	NA	NA	NA	NA	NA	NA	NA	NA	NA	NA	NA	NA	NA	NA	NA	NA	NA	NA	NA	NA	NA	NA	NA	15625	124	NA	1	3263	NA	NA	NA
2020-08-25	midlands	NA	NA	12	10	147	1	NA	NA	NA	NA	NA	NA	NA	NA	NA	NA	NA	NA	NA	1	NA	NA	NA	NA	NA	NA	NA	NA	NA	17808	140	NA	0	3011	NA	NA	NA
2020-08-26	midlands	NA	NA	12	7	140	4	NA	NA	NA	NA	NA	NA	NA	NA	NA	NA	NA	NA	NA	3	NA	NA	NA	NA	NA	NA	NA	NA	NA	17733	134	NA	2	2790	NA	NA	NA
2020-08-27	midlands	NA	NA	13	10	143	1	NA	NA	NA	NA	NA	NA	NA	NA	NA	NA	NA	NA	NA	1	NA	NA	NA	NA	NA	NA	NA	NA	NA	14832	148	NA	2	2604	NA	NA	NA
2020-08-28	midlands	NA	NA	2	6	135	1	NA	NA	NA	NA	NA	NA	NA	NA	NA	NA	NA	NA	NA	1	NA	NA	NA	NA	NA	NA	NA	NA	NA	11225	133	NA	2	2959	NA	NA	NA
2020-08-29	midlands	NA	NA	12	8	133	1	NA	NA	NA	NA	NA	NA	NA	NA	NA	NA	NA	NA	NA	NA	NA	NA	NA	NA	NA	NA	NA	NA	NA	5909	99	NA	2	1972	NA	NA	NA
2020-08-30	midlands	NA	NA	8	11	131	3	NA	NA	NA	NA	NA	NA	NA	NA	NA	NA	NA	NA	NA	2	NA	NA	NA	NA	NA	NA	NA	NA	NA	5093	89	NA	0	1318	NA	NA	NA
2020-08-31	midlands	NA	NA	15	10	127	1	NA	NA	NA	NA	NA	NA	NA	NA	NA	NA	NA	NA	NA	NA	NA	NA	NA	NA	NA	NA	NA	NA	NA	9404	138	NA	0	529	NA	NA	NA
2020-09-01	midlands	NA	NA	10	10	123	NA	NA	NA	NA	NA	NA	NA	NA	NA	NA	NA	NA	NA	NA	NA	NA	NA	NA	NA	NA	NA	NA	NA	NA	19929	280	NA	5	2385	NA	NA	NA
2020-09-02	midlands	NA	NA	14	9	85	1	NA	NA	NA	NA	NA	NA	NA	NA	NA	NA	NA	NA	NA	1	NA	NA	NA	NA	NA	NA	NA	NA	NA	20638	440	NA	1	1782	NA	NA	NA
2020-09-03	midlands	NA	NA	7	9	83	NA	NA	NA	NA	NA	NA	NA	NA	NA	NA	NA	NA	NA	NA	NA	NA	NA	NA	NA	NA	NA	NA	NA	NA	19376	411	NA	0	1300	NA	NA	NA
2020-09-04	midlands	NA	NA	17	7	81	2	NA	NA	NA	NA	NA	NA	NA	NA	NA	NA	NA	NA	NA	NA	NA	NA	NA	NA	NA	NA	NA	NA	NA	15273	372	NA	0	1166	NA	NA	NA
2020-09-05	midlands	NA	NA	24	8	80	NA	NA	NA	NA	NA	NA	NA	NA	NA	NA	NA	NA	NA	NA	NA	NA	NA	NA	NA	NA	NA	NA	NA	NA	7856	301	NA	0	1048	NA	NA	NA
2020-09-06	midlands	NA	NA	19	9	79	1	NA	NA	NA	NA	NA	NA	NA	NA	NA	NA	NA	NA	NA	NA	NA	NA	NA	NA	NA	NA	NA	NA	NA	6589	288	NA	1	846	NA	NA	NA
2020-09-07	midlands	NA	NA	20	12	96	3	NA	NA	NA	NA	NA	NA	NA	NA	NA	NA	NA	NA	NA	2	NA	NA	NA	NA	NA	NA	NA	NA	NA	18849	556	NA	2	766	NA	NA	NA
2020-09-08	midlands	NA	NA	27	13	97	3	NA	NA	NA	NA	NA	NA	NA	NA	NA	NA	NA	NA	NA	3	NA	NA	NA	NA	NA	NA	NA	NA	NA	21541	474	NA	0	2	NA	NA	NA
2020-09-09	midlands	NA	NA	32	13	100	1	NA	NA	NA	NA	NA	NA	NA	NA	NA	NA	NA	NA	NA	NA	NA	NA	NA	NA	NA	NA	NA	NA	NA	21971	393	NA	NA	NA	NA	NA	NA
2020-09-10	midlands	NA	NA	30	14	107	1	NA	NA	NA	NA	NA	NA	NA	NA	NA	NA	NA	NA	NA	1	NA	NA	NA	NA	NA	NA	NA	NA	NA	20636	348	NA	NA	NA	NA	NA	NA
2020-09-11	midlands	NA	NA	31	15	118	1	NA	NA	NA	NA	NA	NA	NA	NA	NA	NA	NA	NA	NA	1	NA	NA	NA	NA	NA	NA	NA	NA	NA	17616	315	NA	NA	NA	NA	NA	NA
2020-09-12	midlands	NA	NA	22	18	132	2	NA	NA	NA	NA	NA	NA	NA	NA	NA	NA	NA	NA	NA	2	NA	NA	NA	NA	NA	NA	NA	NA	NA	7114	246	NA	NA	NA	NA	NA	NA
2020-09-13	midlands	NA	NA	31	18	151	4	NA	NA	NA	NA	NA	NA	NA	NA	NA	NA	NA	NA	NA	4	NA	NA	NA	NA	NA	NA	NA	NA	NA	4811	175	NA	NA	NA	NA	NA	NA
2020-09-14	midlands	NA	NA	36	21	164	4	NA	NA	NA	NA	NA	NA	NA	NA	NA	NA	NA	NA	NA	1	NA	NA	NA	NA	NA	NA	NA	NA	NA	17014	302	NA	NA	NA	NA	NA	NA
2020-09-15	midlands	NA	NA	33	25	198	2	NA	NA	NA	NA	NA	NA	NA	NA	NA	NA	NA	NA	NA	2	NA	NA	NA	NA	NA	NA	NA	NA	NA	21850	343	NA	NA	NA	NA	NA	NA
2020-09-16	midlands	NA	NA	37	28	189	4	NA	NA	NA	NA	NA	NA	NA	NA	NA	NA	NA	NA	NA	2	NA	NA	NA	NA	NA	NA	NA	NA	NA	20467	437	NA	NA	NA	NA	NA	NA
2020-09-17	midlands	NA	NA	36	26	187	2	NA	NA	NA	NA	NA	NA	NA	NA	NA	NA	NA	NA	NA	2	NA	NA	NA	NA	NA	NA	NA	NA	NA	19464	448	NA	NA	NA	NA	NA	NA
2020-09-18	midlands	NA	NA	39	29	206	6	NA	NA	NA	NA	NA	NA	NA	NA	NA	NA	NA	NA	NA	6	NA	NA	NA	NA	NA	NA	NA	NA	NA	16153	489	NA	1	214	NA	NA	NA
2020-09-19	midlands	NA	NA	43	29	221	4	NA	NA	NA	NA	NA	NA	NA	NA	NA	NA	NA	NA	NA	1	NA	NA	NA	NA	NA	NA	NA	NA	NA	7338	492	NA	11	2573	NA	NA	NA
2020-09-20	midlands	NA	NA	43	37	248	7	NA	NA	NA	NA	NA	NA	NA	NA	NA	NA	NA	NA	NA	7	NA	NA	NA	NA	NA	NA	NA	NA	NA	7354	538	NA	15	2735	NA	NA	NA
2020-09-21	midlands	NA	NA	30	42	265	5	NA	NA	NA	NA	NA	NA	NA	NA	NA	NA	NA	NA	NA	3	NA	NA	NA	NA	NA	NA	NA	NA	NA	17540	578	NA	11	3182	NA	NA	NA
2020-09-22	midlands	NA	NA	61	44	278	5	NA	NA	NA	NA	NA	NA	NA	NA	NA	NA	NA	NA	NA	3	NA	NA	NA	NA	NA	NA	NA	NA	NA	21821	534	NA	6	2878	NA	NA	NA
2020-09-23	midlands	NA	NA	55	49	286	13	NA	NA	NA	NA	NA	NA	NA	NA	NA	NA	NA	NA	NA	10	NA	NA	NA	NA	NA	NA	NA	NA	NA	21447	553	NA	15	2978	NA	NA	NA
2020-09-24	midlands	NA	NA	59	54	304	8	NA	NA	NA	NA	NA	NA	NA	NA	NA	NA	NA	NA	NA	7	NA	NA	NA	NA	NA	NA	NA	NA	NA	20044	603	NA	15	3036	NA	NA	NA
2020-09-25	midlands	NA	NA	61	56	346	7	NA	NA	NA	NA	NA	NA	NA	NA	NA	NA	NA	NA	NA	5	NA	NA	NA	NA	NA	NA	NA	NA	NA	16042	511	NA	9	2988	NA	NA	NA
2020-09-26	midlands	NA	NA	52	48	345	5	NA	NA	NA	NA	NA	NA	NA	NA	NA	NA	NA	NA	NA	5	NA	NA	NA	NA	NA	NA	NA	NA	NA	6263	489	NA	13	2583	NA	NA	NA
2020-09-27	midlands	NA	NA	48	53	369	10	NA	NA	NA	NA	NA	NA	NA	NA	NA	NA	NA	NA	NA	8	NA	NA	NA	NA	NA	NA	NA	NA	NA	6247	466	NA	3	2554	NA	NA	NA
2020-09-28	midlands	NA	NA	58	53	382	7	NA	NA	NA	NA	NA	NA	NA	NA	NA	NA	NA	NA	NA	5	NA	NA	NA	NA	NA	NA	NA	NA	NA	18014	641	NA	9	2617	NA	NA	NA
2020-09-29	midlands	NA	NA	55	52	379	6	NA	NA	NA	NA	NA	NA	NA	NA	NA	NA	NA	NA	NA	4	NA	NA	NA	NA	NA	NA	NA	NA	NA	23372	634	NA	14	2110	NA	NA	NA
2020-09-30	midlands	NA	NA	57	57	374	8	NA	NA	NA	NA	NA	NA	NA	NA	NA	NA	NA	NA	NA	5	NA	NA	NA	NA	NA	NA	NA	NA	NA	22004	788	NA	3	1718	NA	NA	NA
2020-10-01	midlands	NA	NA	62	56	391	10	NA	NA	NA	NA	NA	NA	NA	NA	NA	NA	NA	NA	NA	6	NA	NA	NA	NA	NA	NA	NA	NA	NA	20542	783	NA	10	1366	NA	NA	NA
2020-10-02	midlands	NA	NA	67	63	415	6	NA	NA	NA	NA	NA	NA	NA	NA	NA	NA	NA	NA	NA	6	NA	NA	NA	NA	NA	NA	NA	NA	NA	18217	873	NA	16	1216	NA	NA	NA
2020-10-03	midlands	NA	NA	53	60	417	12	NA	NA	NA	NA	NA	NA	NA	NA	NA	NA	NA	NA	NA	7	NA	NA	NA	NA	NA	NA	NA	NA	NA	7898	669	NA	5	1238	NA	NA	NA
2020-10-04	midlands	NA	NA	68	62	447	12	NA	NA	NA	NA	NA	NA	NA	NA	NA	NA	NA	NA	NA	8	NA	NA	NA	NA	NA	NA	NA	NA	NA	6979	654	NA	0	561	NA	NA	NA
2020-10-05	midlands	NA	NA	97	70	479	8	NA	NA	NA	NA	NA	NA	NA	NA	NA	NA	NA	NA	NA	4	NA	NA	NA	NA	NA	NA	NA	NA	NA	21004	1105	NA	8	709	NA	NA	NA
2020-10-06	midlands	NA	NA	78	71	495	10	NA	NA	NA	NA	NA	NA	NA	NA	NA	NA	NA	NA	NA	5	NA	NA	NA	NA	NA	NA	NA	NA	NA	25946	1162	NA	NA	NA	NA	NA	NA
2020-10-07	midlands	NA	NA	81	77	517	9	NA	NA	NA	NA	NA	NA	NA	NA	NA	NA	NA	NA	NA	8	NA	NA	NA	NA	NA	NA	NA	NA	NA	25218	1221	NA	NA	NA	NA	NA	NA
2020-10-08	midlands	NA	NA	77	78	522	12	NA	NA	NA	NA	NA	NA	NA	NA	NA	NA	NA	NA	NA	9	NA	NA	NA	NA	NA	NA	NA	NA	NA	24450	1345	NA	NA	NA	NA	NA	NA
2020-10-09	midlands	NA	NA	87	76	548	7	NA	NA	NA	NA	NA	NA	NA	NA	NA	NA	NA	NA	NA	6	NA	NA	NA	NA	NA	NA	NA	NA	NA	19984	1253	NA	NA	NA	NA	NA	NA
2020-10-10	midlands	NA	NA	78	82	549	6	NA	NA	NA	NA	NA	NA	NA	NA	NA	NA	NA	NA	NA	2	NA	NA	NA	NA	NA	NA	NA	NA	NA	7622	992	NA	NA	NA	NA	NA	NA
2020-10-11	midlands	NA	NA	101	81	611	18	NA	NA	NA	NA	NA	NA	NA	NA	NA	NA	NA	NA	NA	14	NA	NA	NA	NA	NA	NA	NA	NA	NA	6251	1015	NA	NA	NA	NA	NA	NA
2020-10-12	midlands	NA	NA	109	89	661	10	NA	NA	NA	NA	NA	NA	NA	NA	NA	NA	NA	NA	NA	8	NA	NA	NA	NA	NA	NA	NA	NA	NA	22538	1714	NA	NA	NA	NA	NA	NA
2020-10-13	midlands	NA	NA	161	90	667	18	NA	NA	NA	NA	NA	NA	NA	NA	NA	NA	NA	NA	NA	14	NA	NA	NA	NA	NA	NA	NA	NA	NA	26187	1614	NA	NA	NA	NA	NA	NA
2020-10-14	midlands	NA	NA	129	96	707	19	NA	NA	NA	NA	NA	NA	NA	NA	NA	NA	NA	NA	NA	12	NA	NA	NA	NA	NA	NA	NA	NA	NA	25455	1868	NA	NA	NA	NA	NA	NA
2020-10-15	midlands	NA	NA	146	91	796	23	NA	NA	NA	NA	NA	NA	NA	NA	NA	NA	NA	NA	NA	18	NA	NA	NA	NA	NA	NA	NA	NA	NA	23033	1735	NA	NA	NA	NA	NA	NA
2020-10-16	midlands	NA	NA	132	95	843	22	NA	NA	NA	NA	NA	NA	NA	NA	NA	NA	NA	NA	NA	14	NA	NA	NA	NA	NA	NA	NA	NA	NA	20249	1729	NA	3	209	NA	NA	NA
2020-10-17	midlands	NA	NA	108	91	872	30	NA	NA	NA	NA	NA	NA	NA	NA	NA	NA	NA	NA	NA	24	NA	NA	NA	NA	NA	NA	NA	NA	NA	8264	1510	NA	24	2661	NA	NA	NA
2020-10-18	midlands	NA	NA	165	88	905	12	NA	NA	NA	NA	NA	NA	NA	NA	NA	NA	NA	NA	NA	10	NA	NA	NA	NA	NA	NA	NA	NA	NA	6800	1350	NA	30	2871	NA	NA	NA
2020-10-19	midlands	NA	NA	173	105	1003	20	NA	NA	NA	NA	NA	NA	NA	NA	NA	NA	NA	NA	NA	15	NA	NA	NA	NA	NA	NA	NA	NA	NA	25177	2747	NA	26	3386	NA	NA	NA
2020-10-20	midlands	NA	NA	208	109	1090	32	NA	NA	NA	NA	NA	NA	NA	NA	NA	NA	NA	NA	NA	25	NA	NA	NA	NA	NA	NA	NA	NA	NA	29177	2692	NA	39	2886	NA	NA	NA
2020-10-21	midlands	NA	NA	197	122	1148	21	NA	NA	NA	NA	NA	NA	NA	NA	NA	NA	NA	NA	NA	13	NA	NA	NA	NA	NA	NA	NA	NA	NA	27195	2599	NA	34	2874	NA	NA	NA
2020-10-22	midlands	NA	NA	230	132	1230	44	NA	NA	NA	NA	NA	NA	NA	NA	NA	NA	NA	NA	NA	38	NA	NA	NA	NA	NA	NA	NA	NA	NA	25202	2620	NA	39	2741	NA	NA	NA
2020-10-23	midlands	NA	NA	181	142	1301	42	NA	NA	NA	NA	NA	NA	NA	NA	NA	NA	NA	NA	NA	31	NA	NA	NA	NA	NA	NA	NA	NA	NA	21687	2386	NA	35	2786	NA	NA	NA
2020-10-24	midlands	NA	NA	174	149	1379	30	NA	NA	NA	NA	NA	NA	NA	NA	NA	NA	NA	NA	NA	22	NA	NA	NA	NA	NA	NA	NA	NA	NA	9223	1901	NA	39	2191	NA	NA	NA
2020-10-25	midlands	NA	NA	220	153	1449	39	NA	NA	NA	NA	NA	NA	NA	NA	NA	NA	NA	NA	NA	32	NA	NA	NA	NA	NA	NA	NA	NA	NA	7373	1934	NA	28	1764	NA	NA	NA
2020-10-26	midlands	NA	NA	278	141	1330	45	NA	NA	NA	NA	NA	NA	NA	NA	NA	NA	NA	NA	NA	38	NA	NA	NA	NA	NA	NA	NA	NA	NA	23876	3308	NA	29	1983	NA	NA	NA
2020-10-27	midlands	NA	NA	268	171	1700	48	NA	NA	NA	NA	NA	NA	NA	NA	NA	NA	NA	NA	NA	39	NA	NA	NA	NA	NA	NA	NA	NA	NA	27845	2902	NA	28	1892	NA	NA	NA
2020-10-28	midlands	NA	NA	229	204	1935	40	NA	NA	NA	NA	NA	NA	NA	NA	NA	NA	NA	NA	NA	32	NA	NA	NA	NA	NA	NA	NA	NA	NA	26445	3071	NA	23	1458	NA	NA	NA
2020-10-29	midlands	NA	NA	288	192	1871	45	NA	NA	NA	NA	NA	NA	NA	NA	NA	NA	NA	NA	NA	39	NA	NA	NA	NA	NA	NA	NA	NA	NA	24663	2973	NA	9	1233	NA	NA	NA
2020-10-30	midlands	NA	NA	234	193	1950	56	NA	NA	NA	NA	NA	NA	NA	NA	NA	NA	NA	NA	NA	43	NA	NA	NA	NA	NA	NA	NA	NA	NA	22193	3106	NA	9	1083	NA	1	NA
2020-10-31	midlands	NA	NA	250	197	2010	61	NA	NA	NA	NA	NA	NA	NA	NA	NA	NA	NA	NA	NA	47	NA	NA	NA	NA	NA	NA	NA	NA	NA	9829	2331	NA	5	985	NA	NA	NA
2020-11-01	midlands	NA	NA	274	191	1929	57	NA	NA	NA	NA	NA	NA	NA	NA	NA	NA	NA	NA	NA	44	NA	NA	NA	NA	NA	NA	NA	NA	NA	9573	1913	NA	7	449	NA	NA	NA
2020-11-02	midlands	NA	NA	284	197	2044	72	NA	NA	NA	NA	NA	NA	NA	NA	NA	NA	NA	NA	NA	54	NA	NA	NA	NA	NA	NA	NA	NA	NA	28000	4765	NA	14	893	NA	NA	NA
2020-11-03	midlands	NA	NA	261	225	2350	53	NA	NA	NA	NA	NA	NA	NA	NA	NA	NA	NA	NA	NA	45	NA	NA	NA	NA	NA	NA	NA	NA	NA	31865	3635	NA	NA	NA	NA	NA	NA
2020-11-04	midlands	NA	NA	298	223	2332	74	NA	NA	NA	NA	NA	NA	NA	NA	NA	NA	NA	NA	NA	59	NA	NA	NA	NA	NA	NA	NA	NA	NA	28001	3243	NA	NA	NA	NA	NA	NA
2020-11-05	midlands	NA	NA	324	227	2339	68	NA	NA	NA	NA	NA	NA	NA	NA	NA	NA	NA	NA	NA	46	NA	NA	NA	NA	NA	NA	NA	NA	NA	28315	3332	NA	NA	NA	NA	1	NA
2020-11-06	midlands	NA	NA	279	223	2345	68	NA	NA	NA	NA	NA	NA	NA	NA	NA	NA	NA	NA	NA	49	NA	NA	NA	NA	NA	NA	NA	NA	NA	26102	3393	NA	NA	NA	NA	NA	NA
2020-11-07	midlands	NA	NA	300	233	2453	73	NA	NA	NA	NA	NA	NA	NA	NA	NA	NA	NA	NA	NA	57	NA	NA	NA	NA	NA	NA	NA	NA	NA	11145	2671	NA	NA	NA	NA	1	NA
2020-11-08	midlands	NA	NA	362	231	2545	80	NA	NA	NA	NA	NA	NA	NA	NA	NA	NA	NA	NA	NA	61	NA	NA	NA	NA	NA	NA	NA	NA	NA	9672	2941	NA	NA	NA	NA	NA	NA
2020-11-09	midlands	NA	NA	397	229	2634	87	NA	NA	NA	NA	NA	NA	NA	NA	NA	NA	NA	NA	NA	68	NA	NA	NA	NA	NA	NA	NA	NA	NA	30245	4670	NA	NA	NA	NA	1	NA
2020-11-10	midlands	NA	NA	392	223	2605	77	NA	NA	NA	NA	NA	NA	NA	NA	NA	NA	NA	NA	NA	69	NA	NA	NA	NA	NA	NA	NA	NA	NA	32686	4168	NA	NA	NA	NA	NA	NA
2020-11-11	midlands	NA	NA	437	238	2805	75	NA	NA	NA	NA	NA	NA	NA	NA	NA	NA	NA	NA	NA	56	NA	NA	NA	NA	NA	NA	NA	NA	NA	31123	4027	NA	NA	NA	NA	NA	NA
2020-11-12	midlands	NA	NA	368	246	2948	88	NA	NA	NA	NA	NA	NA	NA	NA	NA	NA	NA	NA	NA	65	NA	NA	NA	NA	NA	NA	NA	NA	NA	27770	3450	NA	NA	NA	NA	2	NA
2020-11-13	midlands	NA	NA	372	258	3039	74	NA	NA	NA	NA	NA	NA	NA	NA	NA	NA	NA	NA	NA	55	NA	NA	NA	NA	NA	NA	NA	NA	NA	26410	3376	NA	1	46	NA	7	NA
2020-11-14	midlands	NA	NA	346	267	3126	86	NA	NA	NA	NA	NA	NA	NA	NA	NA	NA	NA	NA	NA	61	NA	NA	NA	NA	NA	NA	NA	NA	NA	12069	2631	NA	1	83	NA	NA	NA
2020-11-15	midlands	NA	NA	330	272	3183	92	NA	NA	NA	NA	NA	NA	NA	NA	NA	NA	NA	NA	NA	76	NA	NA	NA	NA	NA	NA	NA	NA	NA	9405	2236	NA	8	251	NA	2	NA
2020-11-16	midlands	NA	NA	391	271	3274	93	NA	NA	NA	NA	NA	NA	NA	NA	NA	NA	NA	NA	NA	70	NA	NA	NA	NA	NA	NA	NA	NA	NA	30746	3876	NA	63	4423	NA	5	NA
2020-11-17	midlands	NA	NA	358	280	3335	90	NA	NA	NA	NA	NA	NA	NA	NA	NA	NA	NA	NA	NA	69	NA	NA	NA	NA	NA	NA	NA	NA	NA	34236	3247	NA	37	3909	NA	2	NA
2020-11-18	midlands	NA	NA	381	281	3395	115	NA	NA	NA	NA	NA	NA	NA	NA	NA	NA	NA	NA	NA	81	NA	NA	NA	NA	NA	NA	NA	NA	NA	30506	2751	NA	38	3641	NA	1	NA
2020-11-19	midlands	NA	NA	352	288	3425	99	NA	NA	NA	NA	NA	NA	NA	NA	NA	NA	NA	NA	NA	70	NA	NA	NA	NA	NA	NA	NA	NA	NA	27532	2349	NA	29	3383	NA	1	NA
2020-11-20	midlands	NA	NA	325	290	3329	106	NA	NA	NA	NA	NA	NA	NA	NA	NA	NA	NA	NA	NA	83	NA	NA	NA	NA	NA	NA	NA	NA	NA	25138	2303	NA	30	3228	NA	10	NA
2020-11-21	midlands	NA	NA	275	288	3320	95	NA	NA	NA	NA	NA	NA	NA	NA	NA	NA	NA	NA	NA	68	NA	NA	NA	NA	NA	NA	NA	NA	NA	11089	1564	NA	34	3481	NA	7	NA
2020-11-22	midlands	NA	NA	305	303	3401	110	NA	NA	NA	NA	NA	NA	NA	NA	NA	NA	NA	NA	NA	82	NA	NA	NA	NA	NA	NA	NA	NA	NA	8619	1516	NA	20	2286	NA	4	NA
2020-11-23	midlands	NA	NA	372	312	3414	104	NA	NA	NA	NA	NA	NA	NA	NA	NA	NA	NA	NA	NA	75	NA	NA	NA	NA	NA	NA	NA	NA	NA	28132	2411	NA	19	2329	NA	7	NA
2020-11-24	midlands	NA	NA	333	313	3406	102	NA	NA	NA	NA	NA	NA	NA	NA	NA	NA	NA	NA	NA	72	NA	NA	NA	NA	NA	NA	NA	NA	NA	31183	2092	NA	18	1859	NA	12	NA
2020-11-25	midlands	NA	NA	349	313	3378	93	NA	NA	NA	NA	NA	NA	NA	NA	NA	NA	NA	NA	NA	71	NA	NA	NA	NA	NA	NA	NA	NA	NA	29212	1956	NA	16	1375	NA	13	NA
2020-11-26	midlands	NA	NA	270	306	3245	109	NA	NA	NA	NA	NA	NA	NA	NA	NA	NA	NA	NA	NA	82	NA	NA	NA	NA	NA	NA	NA	NA	NA	26198	1715	NA	8	1227	NA	14	NA
2020-11-27	midlands	NA	NA	232	304	3203	94	NA	NA	NA	NA	NA	NA	NA	NA	NA	NA	NA	NA	NA	69	NA	NA	NA	NA	NA	NA	NA	NA	NA	22974	1595	NA	13	1178	NA	34	NA
2020-11-28	midlands	NA	NA	253	291	3079	100	NA	NA	NA	NA	NA	NA	NA	NA	NA	NA	NA	NA	NA	79	NA	NA	NA	NA	NA	NA	NA	NA	NA	9351	1202	NA	12	1254	NA	13	NA
2020-11-29	midlands	NA	NA	277	286	3120	116	NA	NA	NA	NA	NA	NA	NA	NA	NA	NA	NA	NA	NA	83	NA	NA	NA	NA	NA	NA	NA	NA	NA	8129	1143	NA	15	923	NA	11	NA
2020-11-30	midlands	NA	NA	284	277	3130	108	NA	NA	NA	NA	NA	NA	NA	NA	NA	NA	NA	NA	NA	78	NA	NA	NA	NA	NA	NA	NA	NA	NA	26387	1893	NA	2	725	NA	18	NA
2020-12-01	midlands	NA	NA	323	274	3084	97	NA	NA	NA	NA	NA	NA	NA	NA	NA	NA	NA	NA	NA	75	NA	NA	NA	NA	NA	NA	NA	NA	NA	29347	1604	NA	4	689	NA	18	NA
2020-12-02	midlands	NA	NA	328	262	3054	89	NA	NA	NA	NA	NA	NA	NA	NA	NA	NA	NA	NA	NA	67	NA	NA	NA	NA	NA	NA	NA	NA	NA	29319	1607	NA	2	573	NA	14	NA
2020-03-16	north_east_and_yorkshire	NA	NA	NA	NA	NA	2	NA	NA	NA	NA	NA	NA	NA	NA	NA	NA	NA	NA	NA	2	NA	NA	NA	NA	NA	NA	NA	NA	NA	NA	NA	NA	NA	NA	NA	NA	NA
2020-03-17	north_east_and_yorkshire	NA	NA	NA	NA	NA	2	NA	NA	NA	NA	NA	NA	NA	NA	NA	NA	NA	NA	NA	2	NA	NA	NA	NA	NA	NA	NA	NA	NA	NA	NA	NA	NA	NA	NA	NA	NA
2020-03-18	north_east_and_yorkshire	NA	NA	NA	NA	NA	3	NA	NA	NA	NA	NA	NA	NA	NA	NA	NA	NA	NA	NA	3	NA	NA	NA	NA	NA	NA	NA	NA	NA	NA	NA	NA	NA	NA	NA	NA	NA
2020-03-19	north_east_and_yorkshire	NA	NA	48	NA	NA	4	NA	NA	NA	NA	NA	NA	NA	NA	NA	NA	NA	NA	NA	4	NA	NA	NA	NA	NA	NA	NA	NA	NA	NA	NA	NA	NA	NA	NA	NA	NA
2020-03-20	north_east_and_yorkshire	NA	NA	43	NA	82	6	NA	NA	NA	NA	NA	NA	NA	NA	NA	NA	NA	NA	NA	6	NA	NA	NA	NA	NA	NA	NA	NA	NA	NA	NA	NA	NA	NA	NA	NA	NA
2020-03-21	north_east_and_yorkshire	NA	NA	73	NA	124	6	NA	NA	NA	NA	NA	NA	NA	NA	NA	NA	NA	NA	NA	5	NA	NA	NA	NA	NA	NA	NA	NA	NA	NA	NA	NA	NA	NA	NA	NA	NA
2020-03-22	north_east_and_yorkshire	NA	NA	69	NA	158	8	NA	NA	NA	NA	NA	NA	NA	NA	NA	NA	NA	NA	NA	7	NA	NA	NA	NA	NA	NA	NA	NA	NA	NA	NA	NA	NA	NA	NA	NA	NA
2020-03-23	north_east_and_yorkshire	NA	NA	107	NA	190	12	NA	NA	NA	NA	NA	NA	NA	NA	NA	NA	NA	NA	NA	11	NA	NA	NA	NA	NA	NA	NA	NA	NA	NA	NA	NA	NA	NA	NA	NA	NA
2020-03-24	north_east_and_yorkshire	NA	NA	167	NA	229	10	NA	NA	NA	NA	NA	NA	NA	NA	NA	NA	NA	NA	NA	9	NA	NA	NA	NA	NA	NA	NA	NA	NA	NA	NA	NA	NA	NA	NA	NA	NA
2020-03-25	north_east_and_yorkshire	NA	NA	160	NA	312	18	NA	NA	NA	NA	NA	NA	NA	NA	NA	NA	NA	NA	NA	17	NA	NA	NA	NA	NA	NA	NA	NA	NA	NA	NA	NA	NA	NA	NA	NA	NA
2020-03-26	north_east_and_yorkshire	NA	NA	196	NA	434	23	NA	NA	NA	NA	NA	NA	NA	NA	NA	NA	NA	NA	NA	20	NA	NA	NA	NA	NA	NA	NA	NA	NA	NA	NA	NA	NA	NA	NA	NA	NA
2020-03-27	north_east_and_yorkshire	NA	NA	240	NA	552	32	NA	NA	NA	NA	NA	NA	NA	NA	NA	NA	NA	NA	NA	29	NA	NA	NA	NA	NA	NA	NA	NA	NA	NA	NA	NA	NA	NA	NA	NA	NA
2020-03-28	north_east_and_yorkshire	NA	NA	258	NA	701	36	NA	NA	NA	NA	NA	NA	NA	NA	NA	NA	NA	NA	NA	34	NA	NA	NA	NA	NA	NA	NA	NA	NA	NA	NA	NA	NA	NA	NA	NA	NA
2020-03-29	north_east_and_yorkshire	NA	NA	254	NA	826	41	NA	NA	NA	NA	NA	NA	NA	NA	NA	NA	NA	NA	NA	36	NA	NA	NA	NA	NA	NA	NA	NA	NA	NA	NA	NA	NA	NA	NA	NA	NA
2020-03-30	north_east_and_yorkshire	NA	NA	340	NA	995	68	NA	NA	NA	NA	NA	NA	NA	NA	NA	NA	NA	NA	NA	65	NA	NA	NA	NA	NA	NA	NA	NA	NA	NA	NA	NA	NA	NA	NA	NA	NA
2020-03-31	north_east_and_yorkshire	NA	NA	303	NA	1124	65	NA	NA	NA	NA	NA	NA	NA	NA	NA	NA	NA	NA	NA	60	NA	NA	NA	NA	NA	NA	NA	NA	NA	NA	NA	NA	NA	NA	NA	NA	NA
2020-04-01	north_east_and_yorkshire	NA	NA	507	NA	1293	79	NA	NA	NA	NA	NA	NA	NA	NA	NA	NA	NA	NA	NA	68	NA	NA	NA	NA	NA	NA	NA	NA	NA	NA	NA	NA	NA	NA	NA	NA	NA
2020-04-02	north_east_and_yorkshire	NA	NA	423	83	1378	82	NA	NA	NA	NA	NA	NA	NA	NA	NA	NA	NA	NA	NA	79	NA	NA	NA	NA	NA	NA	NA	NA	NA	NA	NA	NA	NA	NA	NA	NA	NA
2020-04-03	north_east_and_yorkshire	NA	NA	373	116	1841	104	NA	NA	NA	NA	NA	NA	NA	NA	NA	NA	NA	NA	NA	96	NA	NA	NA	NA	NA	NA	NA	NA	NA	NA	NA	NA	NA	NA	NA	NA	NA
2020-04-04	north_east_and_yorkshire	NA	NA	294	148	2095	120	NA	NA	NA	NA	NA	NA	NA	NA	NA	NA	NA	NA	NA	106	NA	NA	NA	NA	NA	NA	NA	NA	NA	NA	NA	NA	NA	NA	NA	NA	NA
2020-04-05	north_east_and_yorkshire	NA	NA	365	147	2303	102	NA	NA	NA	NA	NA	NA	NA	NA	NA	NA	NA	NA	NA	89	NA	NA	NA	NA	NA	NA	NA	NA	NA	NA	NA	NA	NA	NA	NA	NA	NA
2020-04-06	north_east_and_yorkshire	NA	NA	404	205	2129	107	NA	NA	NA	NA	NA	NA	NA	NA	NA	NA	NA	NA	NA	96	NA	NA	NA	NA	NA	NA	NA	NA	NA	NA	NA	NA	NA	NA	NA	NA	NA
2020-04-07	north_east_and_yorkshire	NA	NA	446	230	2209	112	NA	NA	NA	NA	NA	NA	NA	NA	NA	NA	NA	NA	NA	102	NA	NA	NA	NA	NA	NA	NA	NA	NA	NA	NA	NA	NA	NA	NA	NA	NA
2020-04-08	north_east_and_yorkshire	NA	NA	327	260	2413	128	NA	NA	NA	NA	NA	NA	NA	NA	NA	NA	NA	NA	NA	109	NA	NA	NA	NA	NA	NA	NA	NA	NA	NA	NA	NA	NA	NA	NA	NA	NA
2020-04-09	north_east_and_yorkshire	NA	NA	336	289	2661	125	NA	NA	NA	NA	NA	NA	NA	NA	NA	NA	NA	NA	NA	108	NA	NA	NA	NA	NA	NA	NA	NA	NA	NA	NA	NA	NA	NA	NA	NA	NA
2020-04-10	north_east_and_yorkshire	NA	NA	319	292	2403	137	NA	NA	NA	NA	NA	NA	NA	NA	NA	NA	NA	NA	NA	116	NA	NA	NA	NA	NA	NA	NA	NA	NA	NA	NA	NA	NA	NA	NA	NA	NA
2020-04-11	north_east_and_yorkshire	NA	NA	290	302	2520	113	NA	NA	NA	NA	NA	NA	NA	NA	NA	NA	NA	NA	NA	97	NA	NA	NA	NA	NA	NA	NA	NA	NA	NA	NA	NA	NA	NA	NA	NA	NA
2020-04-12	north_east_and_yorkshire	NA	NA	309	298	2541	112	NA	NA	NA	NA	NA	NA	NA	NA	NA	NA	NA	NA	NA	84	NA	NA	NA	NA	NA	NA	NA	NA	NA	NA	NA	NA	NA	NA	NA	NA	NA
2020-04-13	north_east_and_yorkshire	NA	NA	305	300	2577	109	NA	NA	NA	NA	NA	NA	NA	NA	NA	NA	NA	NA	NA	93	NA	NA	NA	NA	NA	NA	NA	NA	NA	NA	NA	NA	NA	NA	NA	NA	NA
2020-04-14	north_east_and_yorkshire	NA	NA	306	299	2545	124	NA	NA	NA	NA	NA	NA	NA	NA	NA	NA	NA	NA	NA	105	NA	NA	NA	NA	NA	NA	NA	NA	NA	NA	NA	NA	NA	NA	NA	NA	NA
2020-04-15	north_east_and_yorkshire	NA	NA	254	291	2500	119	NA	NA	NA	NA	NA	NA	NA	NA	NA	NA	NA	NA	NA	97	NA	NA	NA	NA	NA	NA	NA	NA	NA	NA	NA	NA	NA	NA	NA	NA	NA
2020-04-16	north_east_and_yorkshire	NA	NA	275	297	2454	119	NA	NA	NA	NA	NA	NA	NA	NA	NA	NA	NA	NA	NA	101	NA	NA	NA	NA	NA	NA	NA	NA	NA	NA	NA	NA	NA	NA	NA	NA	NA
2020-04-17	north_east_and_yorkshire	NA	NA	236	287	2303	111	NA	NA	NA	NA	NA	NA	NA	NA	NA	NA	NA	NA	NA	89	NA	NA	NA	NA	NA	NA	NA	NA	NA	NA	NA	NA	NA	NA	NA	NA	NA
2020-04-18	north_east_and_yorkshire	NA	NA	231	285	2327	116	NA	NA	NA	NA	NA	NA	NA	NA	NA	NA	NA	NA	NA	91	NA	NA	NA	NA	NA	NA	NA	NA	NA	NA	NA	NA	NA	NA	NA	NA	NA
2020-04-19	north_east_and_yorkshire	NA	NA	267	269	2309	113	NA	NA	NA	NA	NA	NA	NA	NA	NA	NA	NA	NA	NA	87	NA	NA	NA	NA	NA	NA	NA	NA	NA	NA	NA	NA	NA	NA	NA	NA	NA
2020-04-20	north_east_and_yorkshire	NA	NA	278	251	2216	119	NA	NA	NA	NA	NA	NA	NA	NA	NA	NA	NA	NA	NA	99	NA	NA	NA	NA	NA	NA	NA	NA	NA	NA	NA	NA	NA	NA	NA	NA	NA
2020-04-21	north_east_and_yorkshire	NA	NA	253	249	2322	106	NA	NA	NA	NA	NA	NA	NA	NA	NA	NA	NA	NA	NA	75	NA	NA	NA	NA	NA	NA	NA	NA	NA	NA	NA	NA	NA	NA	NA	NA	NA
2020-04-22	north_east_and_yorkshire	NA	NA	247	237	2236	114	NA	NA	NA	NA	NA	NA	NA	NA	NA	NA	NA	NA	NA	84	NA	NA	NA	NA	NA	NA	NA	NA	NA	NA	NA	NA	NA	NA	NA	NA	NA
2020-04-23	north_east_and_yorkshire	NA	NA	227	257	2186	93	NA	NA	NA	NA	NA	NA	NA	NA	NA	NA	NA	NA	NA	60	NA	NA	NA	NA	NA	NA	NA	NA	NA	NA	NA	NA	NA	NA	NA	NA	NA
2020-04-24	north_east_and_yorkshire	NA	NA	223	230	2132	102	NA	NA	NA	NA	NA	NA	NA	NA	NA	NA	NA	NA	NA	72	NA	NA	NA	NA	NA	NA	NA	NA	NA	NA	NA	NA	NA	NA	NA	NA	NA
2020-04-25	north_east_and_yorkshire	NA	NA	198	233	2123	114	NA	NA	NA	NA	NA	NA	NA	NA	NA	NA	NA	NA	NA	69	NA	NA	NA	NA	NA	NA	NA	NA	NA	NA	NA	NA	NA	NA	NA	NA	NA
2020-04-26	north_east_and_yorkshire	NA	NA	249	230	2061	101	NA	NA	NA	NA	NA	NA	NA	NA	NA	NA	NA	NA	NA	63	NA	NA	NA	NA	NA	NA	NA	NA	NA	NA	NA	NA	NA	NA	NA	NA	NA
2020-04-27	north_east_and_yorkshire	NA	NA	259	222	2104	103	NA	NA	NA	NA	NA	NA	NA	NA	NA	NA	NA	NA	NA	65	NA	NA	NA	NA	NA	NA	NA	NA	NA	NA	NA	NA	NA	NA	NA	NA	NA
2020-04-28	north_east_and_yorkshire	NA	NA	226	214	2070	103	NA	NA	NA	NA	NA	NA	NA	NA	NA	NA	NA	NA	NA	59	NA	NA	NA	NA	NA	NA	NA	NA	NA	NA	NA	NA	NA	NA	NA	NA	NA
2020-04-29	north_east_and_yorkshire	NA	NA	230	199	2036	103	NA	NA	NA	NA	NA	NA	NA	NA	NA	NA	NA	NA	NA	64	NA	NA	NA	NA	NA	NA	NA	NA	NA	NA	NA	NA	NA	NA	NA	NA	NA
2020-04-30	north_east_and_yorkshire	NA	NA	192	208	1985	94	NA	NA	NA	NA	NA	NA	NA	NA	NA	NA	NA	NA	NA	56	NA	NA	NA	NA	NA	NA	NA	NA	NA	NA	NA	NA	NA	NA	NA	NA	NA
2020-05-01	north_east_and_yorkshire	NA	NA	157	200	1989	94	NA	NA	NA	NA	NA	NA	NA	NA	NA	NA	NA	NA	NA	62	NA	NA	NA	NA	NA	NA	NA	NA	NA	NA	NA	NA	0	7	NA	NA	NA
2020-05-02	north_east_and_yorkshire	NA	NA	172	196	1965	100	NA	NA	NA	NA	NA	NA	NA	NA	NA	NA	NA	NA	NA	47	NA	NA	NA	NA	NA	NA	NA	NA	NA	NA	NA	NA	0	3	NA	NA	NA
2020-05-03	north_east_and_yorkshire	NA	NA	180	194	1945	76	NA	NA	NA	NA	NA	NA	NA	NA	NA	NA	NA	NA	NA	38	NA	NA	NA	NA	NA	NA	NA	NA	NA	NA	NA	NA	0	4	NA	NA	NA
2020-05-04	north_east_and_yorkshire	NA	NA	180	186	1928	89	NA	NA	NA	NA	NA	NA	NA	NA	NA	NA	NA	NA	NA	48	NA	NA	NA	NA	NA	NA	NA	NA	NA	NA	NA	NA	0	10	NA	NA	NA
2020-05-05	north_east_and_yorkshire	NA	NA	146	181	1863	82	NA	NA	NA	NA	NA	NA	NA	NA	NA	NA	NA	NA	NA	37	NA	NA	NA	NA	NA	NA	NA	NA	NA	NA	NA	NA	0	61	NA	NA	NA
2020-05-06	north_east_and_yorkshire	NA	NA	152	174	1787	78	NA	NA	NA	NA	NA	NA	NA	NA	NA	NA	NA	NA	NA	45	NA	NA	NA	NA	NA	NA	NA	NA	NA	NA	NA	NA	0	29	NA	NA	NA
2020-05-07	north_east_and_yorkshire	NA	NA	171	161	1703	95	NA	NA	NA	NA	NA	NA	NA	NA	NA	NA	NA	NA	NA	50	NA	NA	NA	NA	NA	NA	NA	NA	NA	NA	NA	NA	0	34	NA	NA	NA
2020-05-08	north_east_and_yorkshire	NA	NA	104	151	1623	78	NA	NA	NA	NA	NA	NA	NA	NA	NA	NA	NA	NA	NA	40	NA	NA	NA	NA	NA	NA	NA	NA	NA	NA	NA	NA	0	8	NA	NA	NA
2020-05-09	north_east_and_yorkshire	NA	NA	145	147	1593	66	NA	NA	NA	NA	NA	NA	NA	NA	NA	NA	NA	NA	NA	37	NA	NA	NA	NA	NA	NA	NA	NA	NA	NA	NA	NA	0	134	NA	NA	NA
2020-05-10	north_east_and_yorkshire	NA	NA	139	156	1512	68	NA	NA	NA	NA	NA	NA	NA	NA	NA	NA	NA	NA	NA	35	NA	NA	NA	NA	NA	NA	NA	NA	NA	NA	NA	NA	0	7	NA	NA	NA
2020-05-11	north_east_and_yorkshire	NA	NA	148	149	1607	60	NA	NA	NA	NA	NA	NA	NA	NA	NA	NA	NA	NA	NA	27	NA	NA	NA	NA	NA	NA	NA	NA	NA	NA	NA	NA	1	163	NA	NA	NA
2020-05-12	north_east_and_yorkshire	NA	NA	155	145	1551	50	NA	NA	NA	NA	NA	NA	NA	NA	NA	NA	NA	NA	NA	24	NA	NA	NA	NA	NA	NA	NA	NA	NA	NA	NA	NA	0	119	NA	NA	NA
2020-05-13	north_east_and_yorkshire	NA	NA	156	134	1520	68	NA	NA	NA	NA	NA	NA	NA	NA	NA	NA	NA	NA	NA	26	NA	NA	NA	NA	NA	NA	NA	NA	NA	NA	NA	NA	0	123	NA	NA	NA
2020-05-14	north_east_and_yorkshire	NA	NA	127	123	1444	64	NA	NA	NA	NA	NA	NA	NA	NA	NA	NA	NA	NA	NA	27	NA	NA	NA	NA	NA	NA	NA	NA	NA	NA	NA	NA	1	205	NA	NA	NA
2020-05-15	north_east_and_yorkshire	NA	NA	109	139	1464	69	NA	NA	NA	NA	NA	NA	NA	NA	NA	NA	NA	NA	NA	26	NA	NA	NA	NA	NA	NA	NA	NA	NA	NA	NA	NA	0	385	NA	NA	NA
2020-05-16	north_east_and_yorkshire	NA	NA	95	125	1348	68	NA	NA	NA	NA	NA	NA	NA	NA	NA	NA	NA	NA	NA	34	NA	NA	NA	NA	NA	NA	NA	NA	NA	NA	NA	NA	1	684	NA	NA	NA
2020-05-17	north_east_and_yorkshire	NA	NA	95	114	1327	51	NA	NA	NA	NA	NA	NA	NA	NA	NA	NA	NA	NA	NA	24	NA	NA	NA	NA	NA	NA	NA	NA	NA	NA	NA	NA	1	786	NA	NA	NA
2020-05-18	north_east_and_yorkshire	NA	NA	101	112	1336	67	NA	NA	NA	NA	NA	NA	NA	NA	NA	NA	NA	NA	NA	29	NA	NA	NA	NA	NA	NA	NA	NA	NA	NA	NA	NA	1	638	NA	NA	NA
2020-05-19	north_east_and_yorkshire	NA	NA	99	112	1306	49	NA	NA	NA	NA	NA	NA	NA	NA	NA	NA	NA	NA	NA	22	NA	NA	NA	NA	NA	NA	NA	NA	NA	NA	NA	NA	1	1042	NA	NA	NA
2020-05-20	north_east_and_yorkshire	NA	NA	106	112	1229	48	NA	NA	NA	NA	NA	NA	NA	NA	NA	NA	NA	NA	NA	24	NA	NA	NA	NA	NA	NA	NA	NA	NA	NA	NA	NA	1	1240	NA	NA	NA
2020-05-21	north_east_and_yorkshire	NA	NA	123	106	1144	52	NA	NA	NA	NA	NA	NA	NA	NA	NA	NA	NA	NA	NA	31	NA	NA	NA	NA	NA	NA	NA	NA	NA	NA	NA	NA	2	1125	NA	NA	NA
2020-05-22	north_east_and_yorkshire	NA	NA	85	97	1113	40	NA	NA	NA	NA	NA	NA	NA	NA	NA	NA	NA	NA	NA	21	NA	NA	NA	NA	NA	NA	NA	NA	NA	NA	NA	NA	1	1624	NA	NA	NA
2020-05-23	north_east_and_yorkshire	NA	NA	97	94	1057	37	NA	NA	NA	NA	NA	NA	NA	NA	NA	NA	NA	NA	NA	17	NA	NA	NA	NA	NA	NA	NA	NA	NA	NA	NA	NA	0	1356	NA	NA	NA
2020-05-24	north_east_and_yorkshire	NA	NA	85	87	1051	40	NA	NA	NA	NA	NA	NA	NA	NA	NA	NA	NA	NA	NA	22	NA	NA	NA	NA	NA	NA	NA	NA	NA	NA	NA	NA	1	646	NA	NA	NA
2020-05-25	north_east_and_yorkshire	NA	NA	67	83	1080	41	NA	NA	NA	NA	NA	NA	NA	NA	NA	NA	NA	NA	NA	21	NA	NA	NA	NA	NA	NA	NA	NA	NA	NA	NA	NA	0	370	NA	NA	NA
2020-05-26	north_east_and_yorkshire	NA	NA	85	82	1064	37	NA	NA	NA	NA	NA	NA	NA	NA	NA	NA	NA	NA	NA	15	NA	NA	NA	NA	NA	NA	NA	NA	NA	NA	NA	NA	2	552	NA	NA	NA
2020-05-27	north_east_and_yorkshire	NA	NA	82	77	1017	37	NA	NA	NA	NA	NA	NA	NA	NA	NA	NA	NA	NA	NA	20	NA	NA	NA	NA	NA	NA	NA	NA	NA	NA	NA	NA	0	639	NA	NA	NA
2020-05-28	north_east_and_yorkshire	NA	NA	74	73	991	39	NA	NA	NA	NA	NA	NA	NA	NA	NA	NA	NA	NA	NA	18	NA	NA	NA	NA	NA	NA	NA	NA	NA	NA	NA	NA	1	552	NA	NA	NA
2020-05-29	north_east_and_yorkshire	NA	NA	71	68	951	42	NA	NA	NA	NA	NA	NA	NA	NA	NA	NA	NA	NA	NA	23	NA	NA	NA	NA	NA	NA	NA	NA	NA	NA	NA	NA	0	214	NA	NA	NA
2020-05-30	north_east_and_yorkshire	NA	NA	75	63	910	38	NA	NA	NA	NA	NA	NA	NA	NA	NA	NA	NA	NA	NA	18	NA	NA	NA	NA	NA	NA	NA	NA	NA	NA	NA	NA	0	107	NA	NA	NA
2020-05-31	north_east_and_yorkshire	NA	NA	78	63	917	30	NA	NA	NA	NA	NA	NA	NA	NA	NA	NA	NA	NA	NA	17	NA	NA	NA	NA	NA	NA	NA	NA	NA	NA	NA	NA	1	183	NA	NA	NA
2020-06-01	north_east_and_yorkshire	NA	NA	71	65	916	29	NA	NA	NA	NA	NA	NA	NA	NA	NA	NA	NA	NA	NA	15	NA	NA	NA	NA	NA	NA	NA	NA	NA	5079	146	NA	0	36	NA	NA	NA
2020-06-02	north_east_and_yorkshire	NA	NA	70	68	902	41	NA	NA	NA	NA	NA	NA	NA	NA	NA	NA	NA	NA	NA	22	NA	NA	NA	NA	NA	NA	NA	NA	NA	5370	152	NA	NA	NA	NA	NA	NA
2020-06-03	north_east_and_yorkshire	NA	NA	53	64	863	28	NA	NA	NA	NA	NA	NA	NA	NA	NA	NA	NA	NA	NA	21	NA	NA	NA	NA	NA	NA	NA	NA	NA	5026	154	NA	NA	NA	NA	NA	NA
2020-06-04	north_east_and_yorkshire	NA	NA	52	64	811	26	NA	NA	NA	NA	NA	NA	NA	NA	NA	NA	NA	NA	NA	16	NA	NA	NA	NA	NA	NA	NA	NA	NA	5529	174	NA	NA	NA	NA	NA	NA
2020-06-05	north_east_and_yorkshire	NA	NA	69	65	751	25	NA	NA	NA	NA	NA	NA	NA	NA	NA	NA	NA	NA	NA	14	NA	NA	NA	NA	NA	NA	NA	NA	NA	4304	115	NA	NA	NA	NA	NA	NA
2020-06-06	north_east_and_yorkshire	NA	NA	46	68	734	20	NA	NA	NA	NA	NA	NA	NA	NA	NA	NA	NA	NA	NA	16	NA	NA	NA	NA	NA	NA	NA	NA	NA	2899	83	NA	NA	NA	NA	NA	NA
2020-06-07	north_east_and_yorkshire	NA	NA	39	64	732	22	NA	NA	NA	NA	NA	NA	NA	NA	NA	NA	NA	NA	NA	15	NA	NA	NA	NA	NA	NA	NA	NA	NA	2724	101	NA	NA	NA	NA	NA	NA
2020-06-08	north_east_and_yorkshire	NA	NA	52	60	741	20	NA	NA	NA	NA	NA	NA	NA	NA	NA	NA	NA	NA	NA	8	NA	NA	NA	NA	NA	NA	NA	NA	NA	4750	125	NA	NA	NA	NA	NA	NA
2020-06-09	north_east_and_yorkshire	NA	NA	61	62	718	18	NA	NA	NA	NA	NA	NA	NA	NA	NA	NA	NA	NA	NA	11	NA	NA	NA	NA	NA	NA	NA	NA	NA	5178	135	NA	NA	NA	NA	NA	NA
2020-06-10	north_east_and_yorkshire	NA	NA	58	61	707	25	NA	NA	NA	NA	NA	NA	NA	NA	NA	NA	NA	NA	NA	15	NA	NA	NA	NA	NA	NA	NA	NA	NA	5576	163	NA	NA	NA	NA	NA	NA
2020-06-11	north_east_and_yorkshire	NA	NA	45	48	617	13	NA	NA	NA	NA	NA	NA	NA	NA	NA	NA	NA	NA	NA	5	NA	NA	NA	NA	NA	NA	NA	NA	NA	4999	140	NA	NA	NA	NA	NA	NA
2020-06-12	north_east_and_yorkshire	NA	NA	45	59	661	14	NA	NA	NA	NA	NA	NA	NA	NA	NA	NA	NA	NA	NA	8	NA	NA	NA	NA	NA	NA	NA	NA	NA	4501	208	NA	NA	NA	NA	NA	NA
2020-06-13	north_east_and_yorkshire	NA	NA	37	55	618	12	NA	NA	NA	NA	NA	NA	NA	NA	NA	NA	NA	NA	NA	8	NA	NA	NA	NA	NA	NA	NA	NA	NA	2412	133	NA	NA	NA	NA	NA	NA
2020-06-14	north_east_and_yorkshire	NA	NA	43	55	604	14	NA	NA	NA	NA	NA	NA	NA	NA	NA	NA	NA	NA	NA	10	NA	NA	NA	NA	NA	NA	NA	NA	NA	2269	132	NA	NA	NA	NA	NA	NA
2020-06-15	north_east_and_yorkshire	NA	NA	49	55	609	11	NA	NA	NA	NA	NA	NA	NA	NA	NA	NA	NA	NA	NA	7	NA	NA	NA	NA	NA	NA	NA	NA	NA	4002	144	NA	NA	NA	NA	NA	NA
2020-06-16	north_east_and_yorkshire	NA	NA	62	52	601	13	NA	NA	NA	NA	NA	NA	NA	NA	NA	NA	NA	NA	NA	8	NA	NA	NA	NA	NA	NA	NA	NA	NA	4543	162	NA	NA	NA	NA	NA	NA
2020-06-17	north_east_and_yorkshire	NA	NA	54	50	561	6	NA	NA	NA	NA	NA	NA	NA	NA	NA	NA	NA	NA	NA	3	NA	NA	NA	NA	NA	NA	NA	NA	NA	4741	169	NA	NA	NA	NA	NA	NA
2020-06-18	north_east_and_yorkshire	NA	NA	52	50	549	15	NA	NA	NA	NA	NA	NA	NA	NA	NA	NA	NA	NA	NA	9	NA	NA	NA	NA	NA	NA	NA	NA	NA	4689	195	NA	NA	NA	NA	NA	NA
2020-06-19	north_east_and_yorkshire	NA	NA	33	45	526	5	NA	NA	NA	NA	NA	NA	NA	NA	NA	NA	NA	NA	NA	3	NA	NA	NA	NA	NA	NA	NA	NA	NA	3817	127	NA	0	78	NA	NA	NA
2020-06-20	north_east_and_yorkshire	NA	NA	30	46	500	8	NA	NA	NA	NA	NA	NA	NA	NA	NA	NA	NA	NA	NA	4	NA	NA	NA	NA	NA	NA	NA	NA	NA	1957	113	NA	0	551	NA	NA	NA
2020-06-21	north_east_and_yorkshire	NA	NA	23	47	501	11	NA	NA	NA	NA	NA	NA	NA	NA	NA	NA	NA	NA	NA	4	NA	NA	NA	NA	NA	NA	NA	NA	NA	1938	91	NA	0	632	NA	NA	NA
2020-06-22	north_east_and_yorkshire	NA	NA	58	46	520	12	NA	NA	NA	NA	NA	NA	NA	NA	NA	NA	NA	NA	NA	5	NA	NA	NA	NA	NA	NA	NA	NA	NA	4443	110	NA	0	1250	NA	NA	NA
2020-06-23	north_east_and_yorkshire	NA	NA	44	46	497	12	NA	NA	NA	NA	NA	NA	NA	NA	NA	NA	NA	NA	NA	7	NA	NA	NA	NA	NA	NA	NA	NA	NA	4885	123	NA	0	1366	NA	NA	NA
2020-06-24	north_east_and_yorkshire	NA	NA	30	46	488	17	NA	NA	NA	NA	NA	NA	NA	NA	NA	NA	NA	NA	NA	10	NA	NA	NA	NA	NA	NA	NA	NA	NA	5066	115	NA	1	1467	NA	NA	NA
2020-06-25	north_east_and_yorkshire	NA	NA	36	41	457	8	NA	NA	NA	NA	NA	NA	NA	NA	NA	NA	NA	NA	NA	3	NA	NA	NA	NA	NA	NA	NA	NA	NA	3669	98	NA	1	1714	NA	NA	NA
2020-06-26	north_east_and_yorkshire	NA	NA	35	36	422	8	NA	NA	NA	NA	NA	NA	NA	NA	NA	NA	NA	NA	NA	3	NA	NA	NA	NA	NA	NA	NA	NA	NA	4164	96	NA	0	1874	NA	NA	NA
2020-06-27	north_east_and_yorkshire	NA	NA	32	38	436	7	NA	NA	NA	NA	NA	NA	NA	NA	NA	NA	NA	NA	NA	5	NA	NA	NA	NA	NA	NA	NA	NA	NA	2150	98	NA	1	1656	NA	NA	NA
2020-06-28	north_east_and_yorkshire	NA	NA	28	42	451	7	NA	NA	NA	NA	NA	NA	NA	NA	NA	NA	NA	NA	NA	4	NA	NA	NA	NA	NA	NA	NA	NA	NA	2727	72	NA	0	1427	NA	NA	NA
2020-06-29	north_east_and_yorkshire	NA	NA	24	39	667	3	NA	NA	NA	NA	NA	NA	NA	NA	NA	NA	NA	NA	NA	2	NA	NA	NA	NA	NA	NA	NA	NA	NA	5258	99	NA	1	1503	NA	NA	NA
2020-06-30	north_east_and_yorkshire	NA	NA	33	41	412	10	NA	NA	NA	NA	NA	NA	NA	NA	NA	NA	NA	NA	NA	6	NA	NA	NA	NA	NA	NA	NA	NA	NA	5111	83	NA	2	1554	NA	NA	NA
2020-07-01	north_east_and_yorkshire	NA	NA	28	36	381	3	NA	NA	NA	NA	NA	NA	NA	NA	NA	NA	NA	NA	NA	1	NA	NA	NA	NA	NA	NA	NA	NA	NA	5307	87	NA	1	1214	NA	NA	NA
2020-07-02	north_east_and_yorkshire	NA	NA	30	35	382	9	NA	NA	NA	NA	NA	NA	NA	NA	NA	NA	NA	NA	NA	4	NA	NA	NA	NA	NA	NA	NA	NA	NA	5695	71	NA	0	777	NA	NA	NA
2020-07-03	north_east_and_yorkshire	NA	NA	26	34	368	7	NA	NA	NA	NA	NA	NA	NA	NA	NA	NA	NA	NA	NA	4	NA	NA	NA	NA	NA	NA	NA	NA	NA	4951	74	NA	0	530	NA	NA	NA
2020-07-04	north_east_and_yorkshire	NA	NA	22	31	365	3	NA	NA	NA	NA	NA	NA	NA	NA	NA	NA	NA	NA	NA	2	NA	NA	NA	NA	NA	NA	NA	NA	NA	2428	56	NA	0	441	NA	NA	NA
2020-07-05	north_east_and_yorkshire	NA	NA	16	31	336	3	NA	NA	NA	NA	NA	NA	NA	NA	NA	NA	NA	NA	NA	3	NA	NA	NA	NA	NA	NA	NA	NA	NA	2132	64	NA	0	159	NA	NA	NA
2020-07-06	north_east_and_yorkshire	NA	NA	26	28	332	3	NA	NA	NA	NA	NA	NA	NA	NA	NA	NA	NA	NA	NA	1	NA	NA	NA	NA	NA	NA	NA	NA	NA	5222	89	NA	0	229	NA	NA	NA
2020-07-07	north_east_and_yorkshire	NA	NA	34	29	329	4	NA	NA	NA	NA	NA	NA	NA	NA	NA	NA	NA	NA	NA	3	NA	NA	NA	NA	NA	NA	NA	NA	NA	6700	78	NA	NA	NA	NA	NA	NA
2020-07-08	north_east_and_yorkshire	NA	NA	26	26	313	5	NA	NA	NA	NA	NA	NA	NA	NA	NA	NA	NA	NA	NA	2	NA	NA	NA	NA	NA	NA	NA	NA	NA	7415	98	NA	NA	NA	NA	NA	NA
2020-07-09	north_east_and_yorkshire	NA	NA	22	25	313	NA	NA	NA	NA	NA	NA	NA	NA	NA	NA	NA	NA	NA	NA	NA	NA	NA	NA	NA	NA	NA	NA	NA	NA	7110	68	NA	NA	NA	NA	NA	NA
2020-07-10	north_east_and_yorkshire	NA	NA	22	27	305	3	NA	NA	NA	NA	NA	NA	NA	NA	NA	NA	NA	NA	NA	2	NA	NA	NA	NA	NA	NA	NA	NA	NA	5358	58	NA	NA	NA	NA	NA	NA
2020-07-11	north_east_and_yorkshire	NA	NA	21	28	306	1	NA	NA	NA	NA	NA	NA	NA	NA	NA	NA	NA	NA	NA	1	NA	NA	NA	NA	NA	NA	NA	NA	NA	2794	56	NA	NA	NA	NA	NA	NA
2020-07-12	north_east_and_yorkshire	NA	NA	13	26	303	4	NA	NA	NA	NA	NA	NA	NA	NA	NA	NA	NA	NA	NA	2	NA	NA	NA	NA	NA	NA	NA	NA	NA	2789	73	NA	NA	NA	NA	NA	NA
2020-07-13	north_east_and_yorkshire	NA	NA	27	25	289	1	NA	NA	NA	NA	NA	NA	NA	NA	NA	NA	NA	NA	NA	NA	NA	NA	NA	NA	NA	NA	NA	NA	NA	7830	98	NA	NA	NA	NA	NA	NA
2020-07-14	north_east_and_yorkshire	NA	NA	25	22	272	3	NA	NA	NA	NA	NA	NA	NA	NA	NA	NA	NA	NA	NA	1	NA	NA	NA	NA	NA	NA	NA	NA	NA	9952	92	NA	NA	NA	NA	NA	NA
2020-07-15	north_east_and_yorkshire	NA	NA	20	20	257	2	NA	NA	NA	NA	NA	NA	NA	NA	NA	NA	NA	NA	NA	1	NA	NA	NA	NA	NA	NA	NA	NA	NA	10773	91	NA	NA	NA	NA	NA	NA
2020-07-16	north_east_and_yorkshire	NA	NA	19	23	255	3	NA	NA	NA	NA	NA	NA	NA	NA	NA	NA	NA	NA	NA	2	NA	NA	NA	NA	NA	NA	NA	NA	NA	7343	73	NA	NA	NA	NA	NA	NA
2020-07-17	north_east_and_yorkshire	NA	NA	15	25	237	3	NA	NA	NA	NA	NA	NA	NA	NA	NA	NA	NA	NA	NA	1	NA	NA	NA	NA	NA	NA	NA	NA	NA	5481	79	NA	NA	NA	NA	NA	NA
2020-07-18	north_east_and_yorkshire	NA	NA	5	22	250	4	NA	NA	NA	NA	NA	NA	NA	NA	NA	NA	NA	NA	NA	2	NA	NA	NA	NA	NA	NA	NA	NA	NA	3206	70	NA	NA	NA	NA	NA	NA
2020-07-19	north_east_and_yorkshire	NA	NA	20	21	245	2	NA	NA	NA	NA	NA	NA	NA	NA	NA	NA	NA	NA	NA	1	NA	NA	NA	NA	NA	NA	NA	NA	NA	2861	69	NA	NA	NA	NA	NA	NA
2020-07-20	north_east_and_yorkshire	NA	NA	6	20	209	1	NA	NA	NA	NA	NA	NA	NA	NA	NA	NA	NA	NA	NA	NA	NA	NA	NA	NA	NA	NA	NA	NA	NA	6058	79	NA	NA	NA	NA	NA	NA
2020-07-21	north_east_and_yorkshire	NA	NA	6	22	166	3	NA	NA	NA	NA	NA	NA	NA	NA	NA	NA	NA	NA	NA	1	NA	NA	NA	NA	NA	NA	NA	NA	NA	6831	81	NA	NA	NA	NA	NA	NA
2020-07-22	north_east_and_yorkshire	NA	NA	9	17	167	5	NA	NA	NA	NA	NA	NA	NA	NA	NA	NA	NA	NA	NA	5	NA	NA	NA	NA	NA	NA	NA	NA	NA	7461	82	NA	NA	NA	NA	NA	NA
2020-07-23	north_east_and_yorkshire	NA	NA	8	18	171	3	NA	NA	NA	NA	NA	NA	NA	NA	NA	NA	NA	NA	NA	NA	NA	NA	NA	NA	NA	NA	NA	NA	NA	6359	80	NA	NA	NA	NA	NA	NA
2020-07-24	north_east_and_yorkshire	NA	NA	15	15	136	3	NA	NA	NA	NA	NA	NA	NA	NA	NA	NA	NA	NA	NA	1	NA	NA	NA	NA	NA	NA	NA	NA	NA	5596	67	NA	0	110	NA	NA	NA
2020-07-25	north_east_and_yorkshire	NA	NA	9	15	172	2	NA	NA	NA	NA	NA	NA	NA	NA	NA	NA	NA	NA	NA	2	NA	NA	NA	NA	NA	NA	NA	NA	NA	2888	66	NA	0	910	NA	NA	NA
2020-07-26	north_east_and_yorkshire	NA	NA	11	14	126	3	NA	NA	NA	NA	NA	NA	NA	NA	NA	NA	NA	NA	NA	2	NA	NA	NA	NA	NA	NA	NA	NA	NA	2610	62	NA	1	1239	NA	NA	NA
2020-07-27	north_east_and_yorkshire	NA	NA	15	14	128	1	NA	NA	NA	NA	NA	NA	NA	NA	NA	NA	NA	NA	NA	1	NA	NA	NA	NA	NA	NA	NA	NA	NA	7253	99	NA	0	1952	NA	NA	NA
2020-07-28	north_east_and_yorkshire	NA	NA	8	11	127	2	NA	NA	NA	NA	NA	NA	NA	NA	NA	NA	NA	NA	NA	2	NA	NA	NA	NA	NA	NA	NA	NA	NA	9151	100	NA	1	1833	NA	NA	NA
2020-07-29	north_east_and_yorkshire	NA	NA	6	10	127	1	NA	NA	NA	NA	NA	NA	NA	NA	NA	NA	NA	NA	NA	1	NA	NA	NA	NA	NA	NA	NA	NA	NA	10126	128	NA	0	1542	NA	NA	NA
2020-07-30	north_east_and_yorkshire	NA	NA	16	10	122	NA	NA	NA	NA	NA	NA	NA	NA	NA	NA	NA	NA	NA	NA	NA	NA	NA	NA	NA	NA	NA	NA	NA	NA	8458	112	NA	1	1633	NA	NA	NA
2020-07-31	north_east_and_yorkshire	NA	NA	11	9	117	NA	NA	NA	NA	NA	NA	NA	NA	NA	NA	NA	NA	NA	NA	NA	NA	NA	NA	NA	NA	NA	NA	NA	NA	6662	83	NA	1	1473	NA	NA	NA
2020-08-01	north_east_and_yorkshire	NA	NA	9	9	117	3	NA	NA	NA	NA	NA	NA	NA	NA	NA	NA	NA	NA	NA	2	NA	NA	NA	NA	NA	NA	NA	NA	NA	3662	62	NA	0	1174	NA	NA	NA
2020-08-02	north_east_and_yorkshire	NA	NA	14	8	120	2	NA	NA	NA	NA	NA	NA	NA	NA	NA	NA	NA	NA	NA	2	NA	NA	NA	NA	NA	NA	NA	NA	NA	3654	62	NA	0	1044	NA	NA	NA
2020-08-03	north_east_and_yorkshire	NA	NA	25	7	115	3	NA	NA	NA	NA	NA	NA	NA	NA	NA	NA	NA	NA	NA	1	NA	NA	NA	NA	NA	NA	NA	NA	NA	8987	119	NA	3	1505	NA	NA	NA
2020-08-04	north_east_and_yorkshire	NA	NA	16	7	123	3	NA	NA	NA	NA	NA	NA	NA	NA	NA	NA	NA	NA	NA	2	NA	NA	NA	NA	NA	NA	NA	NA	NA	12237	106	NA	2	1345	NA	NA	NA
2020-08-05	north_east_and_yorkshire	NA	NA	6	7	128	NA	NA	NA	NA	NA	NA	NA	NA	NA	NA	NA	NA	NA	NA	NA	NA	NA	NA	NA	NA	NA	NA	NA	NA	12872	124	NA	0	1078	NA	NA	NA
2020-08-06	north_east_and_yorkshire	NA	NA	15	6	132	3	NA	NA	NA	NA	NA	NA	NA	NA	NA	NA	NA	NA	NA	3	NA	NA	NA	NA	NA	NA	NA	NA	NA	10714	147	NA	0	793	NA	NA	NA
2020-08-07	north_east_and_yorkshire	NA	NA	11	7	111	NA	NA	NA	NA	NA	NA	NA	NA	NA	NA	NA	NA	NA	NA	NA	NA	NA	NA	NA	NA	NA	NA	NA	NA	7802	102	NA	1	589	NA	NA	NA
2020-08-08	north_east_and_yorkshire	NA	NA	8	8	117	4	NA	NA	NA	NA	NA	NA	NA	NA	NA	NA	NA	NA	NA	2	NA	NA	NA	NA	NA	NA	NA	NA	NA	3520	88	NA	0	398	NA	NA	NA
2020-08-09	north_east_and_yorkshire	NA	NA	14	7	117	2	NA	NA	NA	NA	NA	NA	NA	NA	NA	NA	NA	NA	NA	2	NA	NA	NA	NA	NA	NA	NA	NA	NA	3182	76	NA	0	281	NA	NA	NA
2020-08-10	north_east_and_yorkshire	NA	NA	10	5	121	3	NA	NA	NA	NA	NA	NA	NA	NA	NA	NA	NA	NA	NA	3	NA	NA	NA	NA	NA	NA	NA	NA	NA	9391	169	NA	0	440	NA	NA	NA
2020-08-11	north_east_and_yorkshire	NA	NA	14	4	114	2	NA	NA	NA	NA	NA	NA	NA	NA	NA	NA	NA	NA	NA	2	NA	NA	NA	NA	NA	NA	NA	NA	NA	13015	157	NA	0	1	NA	NA	NA
2020-08-12	north_east_and_yorkshire	NA	NA	13	4	108	2	NA	NA	NA	NA	NA	NA	NA	NA	NA	NA	NA	NA	NA	1	NA	NA	NA	NA	NA	NA	NA	NA	NA	13382	145	NA	NA	NA	NA	NA	NA
2020-08-13	north_east_and_yorkshire	NA	NA	6	4	114	1	NA	NA	NA	NA	NA	NA	NA	NA	NA	NA	NA	NA	NA	NA	NA	NA	NA	NA	NA	NA	NA	NA	NA	11688	166	NA	NA	NA	NA	NA	NA
2020-08-14	north_east_and_yorkshire	NA	NA	8	5	108	NA	NA	NA	NA	NA	NA	NA	NA	NA	NA	NA	NA	NA	NA	NA	NA	NA	NA	NA	NA	NA	NA	NA	NA	10869	121	NA	NA	NA	NA	NA	NA
2020-08-15	north_east_and_yorkshire	NA	NA	8	6	102	3	NA	NA	NA	NA	NA	NA	NA	NA	NA	NA	NA	NA	NA	1	NA	NA	NA	NA	NA	NA	NA	NA	NA	4631	88	NA	NA	NA	NA	NA	NA
2020-08-16	north_east_and_yorkshire	NA	NA	7	6	102	1	NA	NA	NA	NA	NA	NA	NA	NA	NA	NA	NA	NA	NA	NA	NA	NA	NA	NA	NA	NA	NA	NA	NA	3637	57	NA	NA	NA	NA	NA	NA
2020-08-17	north_east_and_yorkshire	NA	NA	8	7	99	6	NA	NA	NA	NA	NA	NA	NA	NA	NA	NA	NA	NA	NA	4	NA	NA	NA	NA	NA	NA	NA	NA	NA	11196	94	NA	NA	NA	NA	NA	NA
2020-08-18	north_east_and_yorkshire	NA	NA	10	7	90	1	NA	NA	NA	NA	NA	NA	NA	NA	NA	NA	NA	NA	NA	1	NA	NA	NA	NA	NA	NA	NA	NA	NA	14122	114	NA	NA	NA	NA	NA	NA
2020-08-19	north_east_and_yorkshire	NA	NA	5	7	88	NA	NA	NA	NA	NA	NA	NA	NA	NA	NA	NA	NA	NA	NA	NA	NA	NA	NA	NA	NA	NA	NA	NA	NA	14594	130	NA	NA	NA	NA	NA	NA
2020-08-20	north_east_and_yorkshire	NA	NA	10	8	82	1	NA	NA	NA	NA	NA	NA	NA	NA	NA	NA	NA	NA	NA	NA	NA	NA	NA	NA	NA	NA	NA	NA	NA	12290	123	NA	0	38	NA	NA	NA
2020-08-21	north_east_and_yorkshire	NA	NA	10	7	82	2	NA	NA	NA	NA	NA	NA	NA	NA	NA	NA	NA	NA	NA	2	NA	NA	NA	NA	NA	NA	NA	NA	NA	10319	115	NA	1	141	NA	NA	NA
2020-08-22	north_east_and_yorkshire	NA	NA	4	6	154	1	NA	NA	NA	NA	NA	NA	NA	NA	NA	NA	NA	NA	NA	1	NA	NA	NA	NA	NA	NA	NA	NA	NA	4494	76	NA	1	1595	NA	NA	NA
2020-08-23	north_east_and_yorkshire	NA	NA	7	5	82	4	NA	NA	NA	NA	NA	NA	NA	NA	NA	NA	NA	NA	NA	3	NA	NA	NA	NA	NA	NA	NA	NA	NA	3831	68	NA	1	1407	NA	NA	NA
2020-08-24	north_east_and_yorkshire	NA	NA	8	5	83	NA	NA	NA	NA	NA	NA	NA	NA	NA	NA	NA	NA	NA	NA	NA	NA	NA	NA	NA	NA	NA	NA	NA	NA	10298	111	NA	1	1828	NA	NA	NA
2020-08-25	north_east_and_yorkshire	NA	NA	12	6	79	1	NA	NA	NA	NA	NA	NA	NA	NA	NA	NA	NA	NA	NA	NA	NA	NA	NA	NA	NA	NA	NA	NA	NA	13491	129	NA	2	1677	NA	NA	NA
2020-08-26	north_east_and_yorkshire	NA	NA	12	7	79	2	NA	NA	NA	NA	NA	NA	NA	NA	NA	NA	NA	NA	NA	2	NA	NA	NA	NA	NA	NA	NA	NA	NA	13584	114	NA	2	1588	NA	NA	NA
2020-08-27	north_east_and_yorkshire	NA	NA	11	9	83	1	NA	NA	NA	NA	NA	NA	NA	NA	NA	NA	NA	NA	NA	1	NA	NA	NA	NA	NA	NA	NA	NA	NA	11079	158	NA	5	1503	NA	NA	NA
2020-08-28	north_east_and_yorkshire	NA	NA	7	9	80	2	NA	NA	NA	NA	NA	NA	NA	NA	NA	NA	NA	NA	NA	NA	NA	NA	NA	NA	NA	NA	NA	NA	NA	8994	117	NA	2	1547	NA	NA	NA
2020-08-29	north_east_and_yorkshire	NA	NA	7	10	84	3	NA	NA	NA	NA	NA	NA	NA	NA	NA	NA	NA	NA	NA	1	NA	NA	NA	NA	NA	NA	NA	NA	NA	4721	121	NA	1	1088	NA	NA	NA
2020-08-30	north_east_and_yorkshire	NA	NA	9	10	82	1	NA	NA	NA	NA	NA	NA	NA	NA	NA	NA	NA	NA	NA	NA	NA	NA	NA	NA	NA	NA	NA	NA	NA	4281	105	NA	5	704	NA	NA	NA
2020-08-31	north_east_and_yorkshire	NA	NA	11	10	82	1	NA	NA	NA	NA	NA	NA	NA	NA	NA	NA	NA	NA	NA	NA	NA	NA	NA	NA	NA	NA	NA	NA	NA	6255	184	NA	0	450	NA	NA	NA
2020-09-01	north_east_and_yorkshire	NA	NA	14	9	81	1	NA	NA	NA	NA	NA	NA	NA	NA	NA	NA	NA	NA	NA	1	NA	NA	NA	NA	NA	NA	NA	NA	NA	14726	247	NA	0	1202	NA	NA	NA
2020-09-02	north_east_and_yorkshire	NA	NA	9	11	84	3	NA	NA	NA	NA	NA	NA	NA	NA	NA	NA	NA	NA	NA	3	NA	NA	NA	NA	NA	NA	NA	NA	NA	17582	324	NA	2	872	NA	NA	NA
2020-09-03	north_east_and_yorkshire	NA	NA	10	11	86	1	NA	NA	NA	NA	NA	NA	NA	NA	NA	NA	NA	NA	NA	NA	NA	NA	NA	NA	NA	NA	NA	NA	NA	13796	354	NA	0	675	NA	NA	NA
2020-09-04	north_east_and_yorkshire	NA	NA	13	11	89	1	NA	NA	NA	NA	NA	NA	NA	NA	NA	NA	NA	NA	NA	1	NA	NA	NA	NA	NA	NA	NA	NA	NA	12373	277	NA	1	607	NA	NA	NA
2020-09-05	north_east_and_yorkshire	NA	NA	9	12	89	4	NA	NA	NA	NA	NA	NA	NA	NA	NA	NA	NA	NA	NA	3	NA	NA	NA	NA	NA	NA	NA	NA	NA	6554	314	NA	2	451	NA	NA	NA
2020-09-06	north_east_and_yorkshire	NA	NA	10	13	90	1	NA	NA	NA	NA	NA	NA	NA	NA	NA	NA	NA	NA	NA	NA	NA	NA	NA	NA	NA	NA	NA	NA	NA	5771	265	NA	0	404	NA	NA	NA
2020-09-07	north_east_and_yorkshire	NA	NA	17	17	100	2	NA	NA	NA	NA	NA	NA	NA	NA	NA	NA	NA	NA	NA	NA	NA	NA	NA	NA	NA	NA	NA	NA	NA	14180	452	NA	1	362	NA	NA	NA
2020-09-08	north_east_and_yorkshire	NA	NA	25	15	84	NA	NA	NA	NA	NA	NA	NA	NA	NA	NA	NA	NA	NA	NA	NA	NA	NA	NA	NA	NA	NA	NA	NA	NA	17539	373	NA	0	14	NA	NA	NA
2020-09-09	north_east_and_yorkshire	NA	NA	34	14	92	3	NA	NA	NA	NA	NA	NA	NA	NA	NA	NA	NA	NA	NA	2	NA	NA	NA	NA	NA	NA	NA	NA	NA	17648	388	NA	NA	NA	NA	NA	NA
2020-09-10	north_east_and_yorkshire	NA	NA	29	14	95	2	NA	NA	NA	NA	NA	NA	NA	NA	NA	NA	NA	NA	NA	NA	NA	NA	NA	NA	NA	NA	NA	NA	NA	14929	409	NA	NA	NA	NA	NA	NA
2020-09-11	north_east_and_yorkshire	NA	NA	30	12	117	3	NA	NA	NA	NA	NA	NA	NA	NA	NA	NA	NA	NA	NA	2	NA	NA	NA	NA	NA	NA	NA	NA	NA	12435	336	NA	NA	NA	NA	NA	NA
2020-09-12	north_east_and_yorkshire	NA	NA	32	14	130	4	NA	NA	NA	NA	NA	NA	NA	NA	NA	NA	NA	NA	NA	2	NA	NA	NA	NA	NA	NA	NA	NA	NA	5069	275	NA	NA	NA	NA	NA	NA
2020-09-13	north_east_and_yorkshire	NA	NA	29	15	143	4	NA	NA	NA	NA	NA	NA	NA	NA	NA	NA	NA	NA	NA	3	NA	NA	NA	NA	NA	NA	NA	NA	NA	3573	248	NA	NA	NA	NA	NA	NA
2020-09-14	north_east_and_yorkshire	NA	NA	38	16	155	4	NA	NA	NA	NA	NA	NA	NA	NA	NA	NA	NA	NA	NA	3	NA	NA	NA	NA	NA	NA	NA	NA	NA	11070	360	NA	NA	NA	NA	NA	NA
2020-09-15	north_east_and_yorkshire	NA	NA	49	18	155	3	NA	NA	NA	NA	NA	NA	NA	NA	NA	NA	NA	NA	NA	3	NA	NA	NA	NA	NA	NA	NA	NA	NA	16164	354	NA	NA	NA	NA	NA	NA
2020-09-16	north_east_and_yorkshire	NA	NA	41	15	188	4	NA	NA	NA	NA	NA	NA	NA	NA	NA	NA	NA	NA	NA	3	NA	NA	NA	NA	NA	NA	NA	NA	NA	16604	507	NA	NA	NA	NA	NA	NA
2020-09-17	north_east_and_yorkshire	NA	NA	59	15	208	7	NA	NA	NA	NA	NA	NA	NA	NA	NA	NA	NA	NA	NA	6	NA	NA	NA	NA	NA	NA	NA	NA	NA	13530	516	NA	NA	NA	NA	NA	NA
2020-09-18	north_east_and_yorkshire	NA	NA	64	18	214	6	NA	NA	NA	NA	NA	NA	NA	NA	NA	NA	NA	NA	NA	5	NA	NA	NA	NA	NA	NA	NA	NA	NA	12865	584	NA	1	134	NA	NA	NA
2020-09-19	north_east_and_yorkshire	NA	NA	50	21	226	3	NA	NA	NA	NA	NA	NA	NA	NA	NA	NA	NA	NA	NA	2	NA	NA	NA	NA	NA	NA	NA	NA	NA	5965	570	NA	14	1504	NA	NA	NA
2020-09-20	north_east_and_yorkshire	NA	NA	67	28	254	9	NA	NA	NA	NA	NA	NA	NA	NA	NA	NA	NA	NA	NA	9	NA	NA	NA	NA	NA	NA	NA	NA	NA	6606	767	NA	11	1642	NA	NA	NA
2020-09-21	north_east_and_yorkshire	NA	NA	80	33	285	10	NA	NA	NA	NA	NA	NA	NA	NA	NA	NA	NA	NA	NA	7	NA	NA	NA	NA	NA	NA	NA	NA	NA	12913	691	NA	7	1948	NA	NA	NA
2020-09-22	north_east_and_yorkshire	NA	NA	58	42	303	7	NA	NA	NA	NA	NA	NA	NA	NA	NA	NA	NA	NA	NA	6	NA	NA	NA	NA	NA	NA	NA	NA	NA	17293	689	NA	10	1598	NA	NA	NA
2020-09-23	north_east_and_yorkshire	NA	NA	89	41	313	8	NA	NA	NA	NA	NA	NA	NA	NA	NA	NA	NA	NA	NA	6	NA	NA	NA	NA	NA	NA	NA	NA	NA	18020	769	NA	8	1676	NA	NA	NA
2020-09-24	north_east_and_yorkshire	NA	NA	65	43	337	5	NA	NA	NA	NA	NA	NA	NA	NA	NA	NA	NA	NA	NA	4	NA	NA	NA	NA	NA	NA	NA	NA	NA	15945	888	NA	8	1657	NA	NA	NA
2020-09-25	north_east_and_yorkshire	NA	NA	64	45	379	7	NA	NA	NA	NA	NA	NA	NA	NA	NA	NA	NA	NA	NA	5	NA	NA	NA	NA	NA	NA	NA	NA	NA	13154	741	NA	7	1701	NA	NA	NA
2020-09-26	north_east_and_yorkshire	NA	NA	68	47	393	11	NA	NA	NA	NA	NA	NA	NA	NA	NA	NA	NA	NA	NA	5	NA	NA	NA	NA	NA	NA	NA	NA	NA	5975	745	NA	13	1584	NA	NA	NA
2020-09-27	north_east_and_yorkshire	NA	NA	72	52	420	14	NA	NA	NA	NA	NA	NA	NA	NA	NA	NA	NA	NA	NA	10	NA	NA	NA	NA	NA	NA	NA	NA	NA	5665	806	NA	4	1352	NA	NA	NA
2020-09-28	north_east_and_yorkshire	NA	NA	82	55	444	7	NA	NA	NA	NA	NA	NA	NA	NA	NA	NA	NA	NA	NA	5	NA	NA	NA	NA	NA	NA	NA	NA	NA	16431	1209	NA	5	1433	NA	NA	NA
2020-09-29	north_east_and_yorkshire	NA	NA	104	57	429	8	NA	NA	NA	NA	NA	NA	NA	NA	NA	NA	NA	NA	NA	7	NA	NA	NA	NA	NA	NA	NA	NA	NA	19897	1042	NA	22	1029	NA	NA	NA
2020-09-30	north_east_and_yorkshire	NA	NA	94	65	474	7	NA	NA	NA	NA	NA	NA	NA	NA	NA	NA	NA	NA	NA	7	NA	NA	NA	NA	NA	NA	NA	NA	NA	19285	1198	NA	4	942	NA	NA	NA
2020-10-01	north_east_and_yorkshire	NA	NA	88	69	502	11	NA	NA	NA	NA	NA	NA	NA	NA	NA	NA	NA	NA	NA	7	NA	NA	NA	NA	NA	NA	NA	NA	NA	17356	1395	NA	4	682	NA	NA	NA
2020-10-02	north_east_and_yorkshire	NA	NA	100	75	544	26	NA	NA	NA	NA	NA	NA	NA	NA	NA	NA	NA	NA	NA	18	NA	NA	NA	NA	NA	NA	NA	NA	NA	16524	1501	NA	10	575	NA	NA	NA
2020-10-03	north_east_and_yorkshire	NA	NA	117	77	584	14	NA	NA	NA	NA	NA	NA	NA	NA	NA	NA	NA	NA	NA	10	NA	NA	NA	NA	NA	NA	NA	NA	NA	8293	1291	NA	7	572	NA	NA	NA
2020-10-04	north_east_and_yorkshire	NA	NA	126	78	586	15	NA	NA	NA	NA	NA	NA	NA	NA	NA	NA	NA	NA	NA	13	NA	NA	NA	NA	NA	NA	NA	NA	NA	7140	1279	NA	1	311	NA	NA	NA
2020-10-05	north_east_and_yorkshire	NA	NA	123	76	673	18	NA	NA	NA	NA	NA	NA	NA	NA	NA	NA	NA	NA	NA	13	NA	NA	NA	NA	NA	NA	NA	NA	NA	16928	1766	NA	2	267	NA	NA	NA
2020-10-06	north_east_and_yorkshire	NA	NA	161	81	741	19	NA	NA	NA	NA	NA	NA	NA	NA	NA	NA	NA	NA	NA	11	NA	NA	NA	NA	NA	NA	NA	NA	NA	23796	1909	NA	NA	NA	NA	NA	NA
2020-10-07	north_east_and_yorkshire	NA	NA	140	94	790	25	NA	NA	NA	NA	NA	NA	NA	NA	NA	NA	NA	NA	NA	14	NA	NA	NA	NA	NA	NA	NA	NA	NA	22827	2124	NA	NA	NA	NA	NA	NA
2020-10-08	north_east_and_yorkshire	NA	NA	125	92	836	23	NA	NA	NA	NA	NA	NA	NA	NA	NA	NA	NA	NA	NA	14	NA	NA	NA	NA	NA	NA	NA	NA	NA	20016	2015	NA	NA	NA	NA	NA	NA
2020-10-09	north_east_and_yorkshire	NA	NA	146	90	804	19	NA	NA	NA	NA	NA	NA	NA	NA	NA	NA	NA	NA	NA	11	NA	NA	NA	NA	NA	NA	NA	NA	NA	16273	1640	NA	NA	NA	NA	NA	NA
2020-10-10	north_east_and_yorkshire	NA	NA	145	97	874	30	NA	NA	NA	NA	NA	NA	NA	NA	NA	NA	NA	NA	NA	15	NA	NA	NA	NA	NA	NA	NA	NA	NA	7459	1513	NA	NA	NA	NA	NA	NA
2020-10-11	north_east_and_yorkshire	NA	NA	180	99	940	27	NA	NA	NA	NA	NA	NA	NA	NA	NA	NA	NA	NA	NA	17	NA	NA	NA	NA	NA	NA	NA	NA	NA	6302	1389	NA	NA	NA	NA	NA	NA
2020-10-12	north_east_and_yorkshire	NA	NA	173	104	1025	24	NA	NA	NA	NA	NA	NA	NA	NA	NA	NA	NA	NA	NA	15	NA	NA	NA	NA	NA	NA	NA	NA	NA	18308	2542	NA	NA	NA	NA	NA	NA
2020-10-13	north_east_and_yorkshire	NA	NA	183	104	1054	26	NA	NA	NA	NA	NA	NA	NA	NA	NA	NA	NA	NA	NA	19	NA	NA	NA	NA	NA	NA	NA	NA	NA	23469	2268	NA	NA	NA	NA	NA	NA
2020-10-14	north_east_and_yorkshire	NA	NA	167	116	1092	31	NA	NA	NA	NA	NA	NA	NA	NA	NA	NA	NA	NA	NA	23	NA	NA	NA	NA	NA	NA	NA	NA	NA	22635	2545	NA	NA	NA	NA	NA	NA
2020-10-15	north_east_and_yorkshire	NA	NA	184	118	1147	31	NA	NA	NA	NA	NA	NA	NA	NA	NA	NA	NA	NA	NA	20	NA	NA	NA	NA	NA	NA	NA	NA	NA	19127	2306	NA	NA	NA	NA	NA	NA
2020-10-16	north_east_and_yorkshire	NA	NA	159	107	1169	35	NA	NA	NA	NA	NA	NA	NA	NA	NA	NA	NA	NA	NA	24	NA	NA	NA	NA	NA	NA	NA	NA	NA	16874	2273	NA	3	124	NA	NA	NA
2020-10-17	north_east_and_yorkshire	NA	NA	210	109	1200	48	NA	NA	NA	NA	NA	NA	NA	NA	NA	NA	NA	NA	NA	33	NA	NA	NA	NA	NA	NA	NA	NA	NA	7686	2112	NA	20	1609	NA	NA	NA
2020-10-18	north_east_and_yorkshire	NA	NA	219	113	1269	34	NA	NA	NA	NA	NA	NA	NA	NA	NA	NA	NA	NA	NA	25	NA	NA	NA	NA	NA	NA	NA	NA	NA	6517	1958	NA	28	1571	NA	NA	NA
2020-10-19	north_east_and_yorkshire	NA	NA	222	110	1362	52	NA	NA	NA	NA	NA	NA	NA	NA	NA	NA	NA	NA	NA	33	NA	NA	NA	NA	NA	NA	NA	NA	NA	19909	3619	NA	19	1955	NA	NA	NA
2020-10-20	north_east_and_yorkshire	NA	NA	274	113	1436	52	NA	NA	NA	NA	NA	NA	NA	NA	NA	NA	NA	NA	NA	36	NA	NA	NA	NA	NA	NA	NA	NA	NA	25203	3317	NA	25	1639	NA	NA	NA
2020-10-21	north_east_and_yorkshire	NA	NA	271	109	1496	62	NA	NA	NA	NA	NA	NA	NA	NA	NA	NA	NA	NA	NA	44	NA	NA	NA	NA	NA	NA	NA	NA	NA	23241	3345	NA	21	1623	NA	NA	NA
2020-10-22	north_east_and_yorkshire	NA	NA	242	112	1574	49	NA	NA	NA	NA	NA	NA	NA	NA	NA	NA	NA	NA	NA	30	NA	NA	NA	NA	NA	NA	NA	NA	NA	20138	3104	NA	34	1522	NA	NA	NA
2020-10-23	north_east_and_yorkshire	NA	NA	254	105	1638	45	NA	NA	NA	NA	NA	NA	NA	NA	NA	NA	NA	NA	NA	32	NA	NA	NA	NA	NA	NA	NA	NA	NA	17785	2738	NA	27	1468	NA	NA	NA
2020-10-24	north_east_and_yorkshire	NA	NA	277	113	1730	41	NA	NA	NA	NA	NA	NA	NA	NA	NA	NA	NA	NA	NA	32	NA	NA	NA	NA	NA	NA	NA	NA	NA	7820	2101	NA	22	1239	NA	NA	NA
2020-10-25	north_east_and_yorkshire	NA	NA	320	128	1851	48	NA	NA	NA	NA	NA	NA	NA	NA	NA	NA	NA	NA	NA	34	NA	NA	NA	NA	NA	NA	NA	NA	NA	6395	2059	NA	11	926	NA	NA	NA
2020-10-26	north_east_and_yorkshire	NA	NA	323	138	2004	63	NA	NA	NA	NA	NA	NA	NA	NA	NA	NA	NA	NA	NA	43	NA	NA	NA	NA	NA	NA	NA	NA	NA	19460	3735	NA	13	1066	NA	NA	NA
2020-10-27	north_east_and_yorkshire	NA	NA	301	147	2116	56	NA	NA	NA	NA	NA	NA	NA	NA	NA	NA	NA	NA	NA	44	NA	NA	NA	NA	NA	NA	NA	NA	NA	23494	3351	NA	16	980	NA	NA	NA
2020-10-28	north_east_and_yorkshire	NA	NA	357	150	2204	65	NA	NA	NA	NA	NA	NA	NA	NA	NA	NA	NA	NA	NA	41	NA	NA	NA	NA	NA	NA	NA	NA	NA	21800	3378	NA	22	786	NA	NA	NA
2020-10-29	north_east_and_yorkshire	NA	NA	337	157	2216	59	NA	NA	NA	NA	NA	NA	NA	NA	NA	NA	NA	NA	NA	48	NA	NA	NA	NA	NA	NA	NA	NA	NA	18367	3241	NA	6	628	NA	NA	NA
2020-10-30	north_east_and_yorkshire	NA	NA	262	148	2299	74	NA	NA	NA	NA	NA	NA	NA	NA	NA	NA	NA	NA	NA	46	NA	NA	NA	NA	NA	NA	NA	NA	NA	18371	3338	NA	4	566	NA	NA	NA
2020-10-31	north_east_and_yorkshire	NA	NA	325	150	2482	75	NA	NA	NA	NA	NA	NA	NA	NA	NA	NA	NA	NA	NA	56	NA	NA	NA	NA	NA	NA	NA	NA	NA	8150	2499	NA	9	525	NA	NA	NA
2020-11-01	north_east_and_yorkshire	NA	NA	348	140	2209	77	NA	NA	NA	NA	NA	NA	NA	NA	NA	NA	NA	NA	NA	50	NA	NA	NA	NA	NA	NA	NA	NA	NA	8085	2680	NA	6	312	NA	NA	NA
2020-11-02	north_east_and_yorkshire	NA	NA	362	167	2624	63	NA	NA	NA	NA	NA	NA	NA	NA	NA	NA	NA	NA	NA	43	NA	NA	NA	NA	NA	NA	NA	NA	NA	22262	4581	NA	9	396	NA	NA	NA
2020-11-03	north_east_and_yorkshire	NA	NA	362	183	2721	87	NA	NA	NA	NA	NA	NA	NA	NA	NA	NA	NA	NA	NA	51	NA	NA	NA	NA	NA	NA	NA	NA	NA	26383	3844	NA	NA	NA	NA	NA	NA
2020-11-04	north_east_and_yorkshire	NA	NA	351	194	2732	66	NA	NA	NA	NA	NA	NA	NA	NA	NA	NA	NA	NA	NA	50	NA	NA	NA	NA	NA	NA	NA	NA	NA	24045	3423	NA	NA	NA	NA	NA	NA
2020-11-05	north_east_and_yorkshire	NA	NA	345	197	2802	84	NA	NA	NA	NA	NA	NA	NA	NA	NA	NA	NA	NA	NA	57	NA	NA	NA	NA	NA	NA	NA	NA	NA	21290	3508	NA	NA	NA	NA	NA	NA
2020-11-06	north_east_and_yorkshire	NA	NA	324	184	2798	94	NA	NA	NA	NA	NA	NA	NA	NA	NA	NA	NA	NA	NA	62	NA	NA	NA	NA	NA	NA	NA	NA	NA	20392	3593	NA	NA	NA	NA	NA	NA
2020-11-07	north_east_and_yorkshire	NA	NA	337	195	3012	101	NA	NA	NA	NA	NA	NA	NA	NA	NA	NA	NA	NA	NA	69	NA	NA	NA	NA	NA	NA	NA	NA	NA	9992	2939	NA	NA	NA	NA	NA	NA
2020-11-08	north_east_and_yorkshire	NA	NA	360	197	2934	91	NA	NA	NA	NA	NA	NA	NA	NA	NA	NA	NA	NA	NA	61	NA	NA	NA	NA	NA	NA	NA	NA	NA	8639	2943	NA	NA	NA	NA	NA	NA
2020-11-09	north_east_and_yorkshire	NA	NA	407	204	3057	120	NA	NA	NA	NA	NA	NA	NA	NA	NA	NA	NA	NA	NA	77	NA	NA	NA	NA	NA	NA	NA	NA	NA	24380	4605	NA	NA	NA	NA	NA	NA
2020-11-10	north_east_and_yorkshire	NA	NA	464	198	2946	88	NA	NA	NA	NA	NA	NA	NA	NA	NA	NA	NA	NA	NA	61	NA	NA	NA	NA	NA	NA	NA	NA	NA	27181	3796	NA	NA	NA	NA	NA	NA
2020-11-11	north_east_and_yorkshire	NA	NA	440	210	3141	77	NA	NA	NA	NA	NA	NA	NA	NA	NA	NA	NA	NA	NA	54	NA	NA	NA	NA	NA	NA	NA	NA	NA	24557	3801	NA	NA	NA	NA	NA	NA
2020-11-12	north_east_and_yorkshire	NA	NA	362	208	3228	102	NA	NA	NA	NA	NA	NA	NA	NA	NA	NA	NA	NA	NA	75	NA	NA	NA	NA	NA	NA	NA	NA	NA	21529	3216	NA	NA	NA	NA	1	NA
2020-11-13	north_east_and_yorkshire	NA	NA	381	211	3268	102	NA	NA	NA	NA	NA	NA	NA	NA	NA	NA	NA	NA	NA	74	NA	NA	NA	NA	NA	NA	NA	NA	NA	19719	3159	NA	0	24	NA	NA	NA
2020-11-14	north_east_and_yorkshire	NA	NA	355	216	3109	103	NA	NA	NA	NA	NA	NA	NA	NA	NA	NA	NA	NA	NA	71	NA	NA	NA	NA	NA	NA	NA	NA	NA	9909	2429	NA	1	46	NA	NA	NA
2020-11-15	north_east_and_yorkshire	NA	NA	376	229	3327	114	NA	NA	NA	NA	NA	NA	NA	NA	NA	NA	NA	NA	NA	73	NA	NA	NA	NA	NA	NA	NA	NA	NA	8108	2059	NA	1	135	NA	NA	NA
2020-11-16	north_east_and_yorkshire	NA	NA	402	236	3473	81	NA	NA	NA	NA	NA	NA	NA	NA	NA	NA	NA	NA	NA	48	NA	NA	NA	NA	NA	NA	NA	NA	NA	23460	3261	NA	24	2302	NA	NA	NA
2020-11-17	north_east_and_yorkshire	NA	NA	335	249	3472	91	NA	NA	NA	NA	NA	NA	NA	NA	NA	NA	NA	NA	NA	66	NA	NA	NA	NA	NA	NA	NA	NA	NA	28851	3014	NA	19	1972	NA	1	NA
2020-11-18	north_east_and_yorkshire	NA	NA	362	247	3417	110	NA	NA	NA	NA	NA	NA	NA	NA	NA	NA	NA	NA	NA	76	NA	NA	NA	NA	NA	NA	NA	NA	NA	24990	2561	NA	16	1808	NA	NA	NA
2020-11-19	north_east_and_yorkshire	NA	NA	345	251	3342	109	NA	NA	NA	NA	NA	NA	NA	NA	NA	NA	NA	NA	NA	70	NA	NA	NA	NA	NA	NA	NA	NA	NA	18824	1962	NA	7	1741	NA	NA	NA
2020-11-20	north_east_and_yorkshire	NA	NA	350	246	3297	102	NA	NA	NA	NA	NA	NA	NA	NA	NA	NA	NA	NA	NA	68	NA	NA	NA	NA	NA	NA	NA	NA	NA	18009	1805	NA	15	1708	NA	NA	NA
2020-11-21	north_east_and_yorkshire	NA	NA	280	239	3270	106	NA	NA	NA	NA	NA	NA	NA	NA	NA	NA	NA	NA	NA	59	NA	NA	NA	NA	NA	NA	NA	NA	NA	8007	1328	NA	12	1785	NA	NA	NA
2020-11-22	north_east_and_yorkshire	NA	NA	275	240	3353	98	NA	NA	NA	NA	NA	NA	NA	NA	NA	NA	NA	NA	NA	64	NA	NA	NA	NA	NA	NA	NA	NA	NA	6468	1215	NA	6	1194	NA	NA	NA
2020-11-23	north_east_and_yorkshire	NA	NA	309	244	3437	117	NA	NA	NA	NA	NA	NA	NA	NA	NA	NA	NA	NA	NA	80	NA	NA	NA	NA	NA	NA	NA	NA	NA	20543	1938	NA	15	1170	NA	4	NA
2020-11-24	north_east_and_yorkshire	NA	NA	275	247	3245	122	NA	NA	NA	NA	NA	NA	NA	NA	NA	NA	NA	NA	NA	73	NA	NA	NA	NA	NA	NA	NA	NA	NA	24518	1673	NA	10	1053	NA	5	NA
2020-11-25	north_east_and_yorkshire	NA	NA	264	230	3137	93	NA	NA	NA	NA	NA	NA	NA	NA	NA	NA	NA	NA	NA	56	NA	NA	NA	NA	NA	NA	NA	NA	NA	22237	1523	NA	4	828	NA	3	NA
2020-11-26	north_east_and_yorkshire	NA	NA	263	223	3030	92	NA	NA	NA	NA	NA	NA	NA	NA	NA	NA	NA	NA	NA	60	NA	NA	NA	NA	NA	NA	NA	NA	NA	17290	1316	NA	6	663	NA	3	NA
2020-11-27	north_east_and_yorkshire	NA	NA	236	207	2932	90	NA	NA	NA	NA	NA	NA	NA	NA	NA	NA	NA	NA	NA	57	NA	NA	NA	NA	NA	NA	NA	NA	NA	16770	1242	NA	5	705	NA	6	NA
2020-11-28	north_east_and_yorkshire	NA	NA	220	211	2859	96	NA	NA	NA	NA	NA	NA	NA	NA	NA	NA	NA	NA	NA	67	NA	NA	NA	NA	NA	NA	NA	NA	NA	6731	940	NA	8	648	NA	6	NA
2020-11-29	north_east_and_yorkshire	NA	NA	246	204	2862	83	NA	NA	NA	NA	NA	NA	NA	NA	NA	NA	NA	NA	NA	58	NA	NA	NA	NA	NA	NA	NA	NA	NA	6030	964	NA	7	496	NA	1	NA
2020-11-30	north_east_and_yorkshire	NA	NA	242	189	2876	81	NA	NA	NA	NA	NA	NA	NA	NA	NA	NA	NA	NA	NA	44	NA	NA	NA	NA	NA	NA	NA	NA	NA	19666	1579	NA	4	447	NA	1	NA
2020-12-01	north_east_and_yorkshire	NA	NA	241	185	2814	55	NA	NA	NA	NA	NA	NA	NA	NA	NA	NA	NA	NA	NA	40	NA	NA	NA	NA	NA	NA	NA	NA	NA	23505	1329	NA	4	405	NA	5	NA
2020-12-02	north_east_and_yorkshire	NA	NA	231	186	2732	75	NA	NA	NA	NA	NA	NA	NA	NA	NA	NA	NA	NA	NA	54	NA	NA	NA	NA	NA	NA	NA	NA	NA	21865	1260	NA	2	376	NA	5	NA
2020-03-16	north_west	NA	NA	NA	NA	NA	2	NA	NA	NA	NA	NA	NA	NA	NA	NA	NA	NA	NA	NA	2	NA	NA	NA	NA	NA	NA	NA	NA	NA	NA	NA	NA	NA	NA	NA	NA	NA
2020-03-17	north_west	NA	NA	NA	NA	NA	4	NA	NA	NA	NA	NA	NA	NA	NA	NA	NA	NA	NA	NA	3	NA	NA	NA	NA	NA	NA	NA	NA	NA	NA	NA	NA	NA	NA	NA	NA	NA
2020-03-18	north_west	NA	NA	NA	NA	NA	7	NA	NA	NA	NA	NA	NA	NA	NA	NA	NA	NA	NA	NA	6	NA	NA	NA	NA	NA	NA	NA	NA	NA	NA	NA	NA	NA	NA	NA	NA	NA
2020-03-19	north_west	NA	NA	47	NA	NA	8	NA	NA	NA	NA	NA	NA	NA	NA	NA	NA	NA	NA	NA	8	NA	NA	NA	NA	NA	NA	NA	NA	NA	NA	NA	NA	NA	NA	NA	NA	NA
2020-03-20	north_west	NA	NA	56	NA	130	8	NA	NA	NA	NA	NA	NA	NA	NA	NA	NA	NA	NA	NA	8	NA	NA	NA	NA	NA	NA	NA	NA	NA	NA	NA	NA	NA	NA	NA	NA	NA
2020-03-21	north_west	NA	NA	71	NA	162	12	NA	NA	NA	NA	NA	NA	NA	NA	NA	NA	NA	NA	NA	12	NA	NA	NA	NA	NA	NA	NA	NA	NA	NA	NA	NA	NA	NA	NA	NA	NA
2020-03-22	north_west	NA	NA	83	NA	190	12	NA	NA	NA	NA	NA	NA	NA	NA	NA	NA	NA	NA	NA	12	NA	NA	NA	NA	NA	NA	NA	NA	NA	NA	NA	NA	NA	NA	NA	NA	NA
2020-03-23	north_west	NA	NA	86	NA	237	19	NA	NA	NA	NA	NA	NA	NA	NA	NA	NA	NA	NA	NA	18	NA	NA	NA	NA	NA	NA	NA	NA	NA	NA	NA	NA	NA	NA	NA	NA	NA
2020-03-24	north_west	NA	NA	122	NA	251	21	NA	NA	NA	NA	NA	NA	NA	NA	NA	NA	NA	NA	NA	19	NA	NA	NA	NA	NA	NA	NA	NA	NA	NA	NA	NA	NA	NA	NA	NA	NA
2020-03-25	north_west	NA	NA	187	NA	332	19	NA	NA	NA	NA	NA	NA	NA	NA	NA	NA	NA	NA	NA	18	NA	NA	NA	NA	NA	NA	NA	NA	NA	NA	NA	NA	NA	NA	NA	NA	NA
2020-03-26	north_west	NA	NA	184	NA	381	30	NA	NA	NA	NA	NA	NA	NA	NA	NA	NA	NA	NA	NA	29	NA	NA	NA	NA	NA	NA	NA	NA	NA	NA	NA	NA	NA	NA	NA	NA	NA
2020-03-27	north_west	NA	NA	219	NA	553	39	NA	NA	NA	NA	NA	NA	NA	NA	NA	NA	NA	NA	NA	36	NA	NA	NA	NA	NA	NA	NA	NA	NA	NA	NA	NA	NA	NA	NA	NA	NA
2020-03-28	north_west	NA	NA	210	NA	665	33	NA	NA	NA	NA	NA	NA	NA	NA	NA	NA	NA	NA	NA	28	NA	NA	NA	NA	NA	NA	NA	NA	NA	NA	NA	NA	NA	NA	NA	NA	NA
2020-03-29	north_west	NA	NA	198	NA	819	46	NA	NA	NA	NA	NA	NA	NA	NA	NA	NA	NA	NA	NA	45	NA	NA	NA	NA	NA	NA	NA	NA	NA	NA	NA	NA	NA	NA	NA	NA	NA
2020-03-30	north_west	NA	NA	420	NA	982	70	NA	NA	NA	NA	NA	NA	NA	NA	NA	NA	NA	NA	NA	68	NA	NA	NA	NA	NA	NA	NA	NA	NA	NA	NA	NA	NA	NA	NA	NA	NA
2020-03-31	north_west	NA	NA	342	NA	1143	60	NA	NA	NA	NA	NA	NA	NA	NA	NA	NA	NA	NA	NA	53	NA	NA	NA	NA	NA	NA	NA	NA	NA	NA	NA	NA	NA	NA	NA	NA	NA
2020-04-01	north_west	NA	NA	466	NA	1451	93	NA	NA	NA	NA	NA	NA	NA	NA	NA	NA	NA	NA	NA	85	NA	NA	NA	NA	NA	NA	NA	NA	NA	NA	NA	NA	NA	NA	NA	NA	NA
2020-04-02	north_west	NA	NA	434	102	1530	109	NA	NA	NA	NA	NA	NA	NA	NA	NA	NA	NA	NA	NA	99	NA	NA	NA	NA	NA	NA	NA	NA	NA	NA	NA	NA	NA	NA	NA	NA	NA
2020-04-03	north_west	NA	NA	446	138	1714	107	NA	NA	NA	NA	NA	NA	NA	NA	NA	NA	NA	NA	NA	96	NA	NA	NA	NA	NA	NA	NA	NA	NA	NA	NA	NA	NA	NA	NA	NA	NA
2020-04-04	north_west	NA	NA	398	154	2134	103	NA	NA	NA	NA	NA	NA	NA	NA	NA	NA	NA	NA	NA	95	NA	NA	NA	NA	NA	NA	NA	NA	NA	NA	NA	NA	NA	NA	NA	NA	NA
2020-04-05	north_west	NA	NA	379	179	2288	117	NA	NA	NA	NA	NA	NA	NA	NA	NA	NA	NA	NA	NA	105	NA	NA	NA	NA	NA	NA	NA	NA	NA	NA	NA	NA	NA	NA	NA	NA	NA
2020-04-06	north_west	NA	NA	392	171	2529	107	NA	NA	NA	NA	NA	NA	NA	NA	NA	NA	NA	NA	NA	98	NA	NA	NA	NA	NA	NA	NA	NA	NA	NA	NA	NA	NA	NA	NA	NA	NA
2020-04-07	north_west	NA	NA	375	243	2620	151	NA	NA	NA	NA	NA	NA	NA	NA	NA	NA	NA	NA	NA	137	NA	NA	NA	NA	NA	NA	NA	NA	NA	NA	NA	NA	NA	NA	NA	NA	NA
2020-04-08	north_west	NA	NA	410	212	2576	133	NA	NA	NA	NA	NA	NA	NA	NA	NA	NA	NA	NA	NA	127	NA	NA	NA	NA	NA	NA	NA	NA	NA	NA	NA	NA	NA	NA	NA	NA	NA
2020-04-09	north_west	NA	NA	477	276	2754	127	NA	NA	NA	NA	NA	NA	NA	NA	NA	NA	NA	NA	NA	112	NA	NA	NA	NA	NA	NA	NA	NA	NA	NA	NA	NA	NA	NA	NA	NA	NA
2020-04-10	north_west	NA	NA	352	264	2901	134	NA	NA	NA	NA	NA	NA	NA	NA	NA	NA	NA	NA	NA	119	NA	NA	NA	NA	NA	NA	NA	NA	NA	NA	NA	NA	NA	NA	NA	NA	NA
2020-04-11	north_west	NA	NA	313	305	3008	151	NA	NA	NA	NA	NA	NA	NA	NA	NA	NA	NA	NA	NA	136	NA	NA	NA	NA	NA	NA	NA	NA	NA	NA	NA	NA	NA	NA	NA	NA	NA
2020-04-12	north_west	NA	NA	294	303	3014	156	NA	NA	NA	NA	NA	NA	NA	NA	NA	NA	NA	NA	NA	128	NA	NA	NA	NA	NA	NA	NA	NA	NA	NA	NA	NA	NA	NA	NA	NA	NA
2020-04-13	north_west	NA	NA	304	315	3065	144	NA	NA	NA	NA	NA	NA	NA	NA	NA	NA	NA	NA	NA	131	NA	NA	NA	NA	NA	NA	NA	NA	NA	NA	NA	NA	NA	NA	NA	NA	NA
2020-04-14	north_west	NA	NA	269	295	3026	151	NA	NA	NA	NA	NA	NA	NA	NA	NA	NA	NA	NA	NA	132	NA	NA	NA	NA	NA	NA	NA	NA	NA	NA	NA	NA	NA	NA	NA	NA	NA
2020-04-15	north_west	NA	NA	247	281	2861	130	NA	NA	NA	NA	NA	NA	NA	NA	NA	NA	NA	NA	NA	105	NA	NA	NA	NA	NA	NA	NA	NA	NA	NA	NA	NA	NA	NA	NA	NA	NA
2020-04-16	north_west	NA	NA	254	287	2965	157	NA	NA	NA	NA	NA	NA	NA	NA	NA	NA	NA	NA	NA	135	NA	NA	NA	NA	NA	NA	NA	NA	NA	NA	NA	NA	NA	NA	NA	NA	NA
2020-04-17	north_west	NA	NA	273	290	2599	116	NA	NA	NA	NA	NA	NA	NA	NA	NA	NA	NA	NA	NA	96	NA	NA	NA	NA	NA	NA	NA	NA	NA	NA	NA	NA	NA	NA	NA	NA	NA
2020-04-18	north_west	NA	NA	206	350	2833	134	NA	NA	NA	NA	NA	NA	NA	NA	NA	NA	NA	NA	NA	111	NA	NA	NA	NA	NA	NA	NA	NA	NA	NA	NA	NA	NA	NA	NA	NA	NA
2020-04-19	north_west	NA	NA	214	341	2836	92	NA	NA	NA	NA	NA	NA	NA	NA	NA	NA	NA	NA	NA	73	NA	NA	NA	NA	NA	NA	NA	NA	NA	NA	NA	NA	NA	NA	NA	NA	NA
2020-04-20	north_west	NA	NA	226	337	2810	105	NA	NA	NA	NA	NA	NA	NA	NA	NA	NA	NA	NA	NA	83	NA	NA	NA	NA	NA	NA	NA	NA	NA	NA	NA	NA	NA	NA	NA	NA	NA
2020-04-21	north_west	NA	NA	260	328	2718	103	NA	NA	NA	NA	NA	NA	NA	NA	NA	NA	NA	NA	NA	73	NA	NA	NA	NA	NA	NA	NA	NA	NA	NA	NA	NA	NA	NA	NA	NA	NA
2020-04-22	north_west	NA	NA	214	326	2621	122	NA	NA	NA	NA	NA	NA	NA	NA	NA	NA	NA	NA	NA	88	NA	NA	NA	NA	NA	NA	NA	NA	NA	NA	NA	NA	NA	NA	NA	NA	NA
2020-04-23	north_west	NA	NA	182	310	2573	104	NA	NA	NA	NA	NA	NA	NA	NA	NA	NA	NA	NA	NA	84	NA	NA	NA	NA	NA	NA	NA	NA	NA	NA	NA	NA	NA	NA	NA	NA	NA
2020-04-24	north_west	NA	NA	211	302	2490	105	NA	NA	NA	NA	NA	NA	NA	NA	NA	NA	NA	NA	NA	67	NA	NA	NA	NA	NA	NA	NA	NA	NA	NA	NA	NA	NA	NA	NA	NA	NA
2020-04-25	north_west	NA	NA	202	292	2437	89	NA	NA	NA	NA	NA	NA	NA	NA	NA	NA	NA	NA	NA	58	NA	NA	NA	NA	NA	NA	NA	NA	NA	NA	NA	NA	NA	NA	NA	NA	NA
2020-04-26	north_west	NA	NA	181	281	2429	90	NA	NA	NA	NA	NA	NA	NA	NA	NA	NA	NA	NA	NA	59	NA	NA	NA	NA	NA	NA	NA	NA	NA	NA	NA	NA	NA	NA	NA	NA	NA
2020-04-27	north_west	NA	NA	223	272	2456	88	NA	NA	NA	NA	NA	NA	NA	NA	NA	NA	NA	NA	NA	53	NA	NA	NA	NA	NA	NA	NA	NA	NA	NA	NA	NA	NA	NA	NA	NA	NA
2020-04-28	north_west	NA	NA	194	241	2298	82	NA	NA	NA	NA	NA	NA	NA	NA	NA	NA	NA	NA	NA	48	NA	NA	NA	NA	NA	NA	NA	NA	NA	NA	NA	NA	NA	NA	NA	NA	NA
2020-04-29	north_west	NA	NA	227	258	2350	83	NA	NA	NA	NA	NA	NA	NA	NA	NA	NA	NA	NA	NA	59	NA	NA	NA	NA	NA	NA	NA	NA	NA	NA	NA	NA	NA	NA	NA	NA	NA
2020-04-30	north_west	NA	NA	214	233	2309	88	NA	NA	NA	NA	NA	NA	NA	NA	NA	NA	NA	NA	NA	61	NA	NA	NA	NA	NA	NA	NA	NA	NA	NA	NA	NA	NA	NA	NA	NA	NA
2020-05-01	north_west	NA	NA	181	234	2282	74	NA	NA	NA	NA	NA	NA	NA	NA	NA	NA	NA	NA	NA	47	NA	NA	NA	NA	NA	NA	NA	NA	NA	NA	NA	NA	0	8	NA	NA	NA
2020-05-02	north_west	NA	NA	186	226	2327	75	NA	NA	NA	NA	NA	NA	NA	NA	NA	NA	NA	NA	NA	47	NA	NA	NA	NA	NA	NA	NA	NA	NA	NA	NA	NA	0	3	NA	NA	NA
2020-05-03	north_west	NA	NA	194	233	2196	77	NA	NA	NA	NA	NA	NA	NA	NA	NA	NA	NA	NA	NA	54	NA	NA	NA	NA	NA	NA	NA	NA	NA	NA	NA	NA	0	4	NA	NA	NA
2020-05-04	north_west	NA	NA	189	237	2236	72	NA	NA	NA	NA	NA	NA	NA	NA	NA	NA	NA	NA	NA	49	NA	NA	NA	NA	NA	NA	NA	NA	NA	NA	NA	NA	0	8	NA	NA	NA
2020-05-05	north_west	NA	NA	201	222	2192	56	NA	NA	NA	NA	NA	NA	NA	NA	NA	NA	NA	NA	NA	39	NA	NA	NA	NA	NA	NA	NA	NA	NA	NA	NA	NA	1	64	NA	NA	NA
2020-05-06	north_west	NA	NA	158	199	2075	64	NA	NA	NA	NA	NA	NA	NA	NA	NA	NA	NA	NA	NA	39	NA	NA	NA	NA	NA	NA	NA	NA	NA	NA	NA	NA	0	21	NA	NA	NA
2020-05-07	north_west	NA	NA	182	191	1947	71	NA	NA	NA	NA	NA	NA	NA	NA	NA	NA	NA	NA	NA	47	NA	NA	NA	NA	NA	NA	NA	NA	NA	NA	NA	NA	0	56	NA	NA	NA
2020-05-08	north_west	NA	NA	169	181	1925	63	NA	NA	NA	NA	NA	NA	NA	NA	NA	NA	NA	NA	NA	35	NA	NA	NA	NA	NA	NA	NA	NA	NA	NA	NA	NA	0	18	NA	NA	NA
2020-05-09	north_west	NA	NA	167	176	1918	45	NA	NA	NA	NA	NA	NA	NA	NA	NA	NA	NA	NA	NA	26	NA	NA	NA	NA	NA	NA	NA	NA	NA	NA	NA	NA	0	126	NA	NA	NA
2020-05-10	north_west	NA	NA	156	172	1826	67	NA	NA	NA	NA	NA	NA	NA	NA	NA	NA	NA	NA	NA	42	NA	NA	NA	NA	NA	NA	NA	NA	NA	NA	NA	NA	0	12	NA	NA	NA
2020-05-11	north_west	NA	NA	203	175	1907	47	NA	NA	NA	NA	NA	NA	NA	NA	NA	NA	NA	NA	NA	32	NA	NA	NA	NA	NA	NA	NA	NA	NA	NA	NA	NA	0	128	NA	NA	NA
2020-05-12	north_west	NA	NA	186	159	1826	60	NA	NA	NA	NA	NA	NA	NA	NA	NA	NA	NA	NA	NA	37	NA	NA	NA	NA	NA	NA	NA	NA	NA	NA	NA	NA	0	100	NA	NA	NA
2020-05-13	north_west	NA	NA	186	157	1800	33	NA	NA	NA	NA	NA	NA	NA	NA	NA	NA	NA	NA	NA	22	NA	NA	NA	NA	NA	NA	NA	NA	NA	NA	NA	NA	1	125	NA	NA	NA
2020-05-14	north_west	NA	NA	164	153	1739	40	NA	NA	NA	NA	NA	NA	NA	NA	NA	NA	NA	NA	NA	24	NA	NA	NA	NA	NA	NA	NA	NA	NA	NA	NA	NA	0	249	NA	NA	NA
2020-05-15	north_west	NA	NA	153	157	1716	56	NA	NA	NA	NA	NA	NA	NA	NA	NA	NA	NA	NA	NA	34	NA	NA	NA	NA	NA	NA	NA	NA	NA	NA	NA	NA	2	476	NA	NA	NA
2020-05-16	north_west	NA	NA	178	136	1655	50	NA	NA	NA	NA	NA	NA	NA	NA	NA	NA	NA	NA	NA	31	NA	NA	NA	NA	NA	NA	NA	NA	NA	NA	NA	NA	4	784	NA	NA	NA
2020-05-17	north_west	NA	NA	169	135	1667	37	NA	NA	NA	NA	NA	NA	NA	NA	NA	NA	NA	NA	NA	19	NA	NA	NA	NA	NA	NA	NA	NA	NA	NA	NA	NA	3	810	NA	NA	NA
2020-05-18	north_west	NA	NA	171	130	1670	33	NA	NA	NA	NA	NA	NA	NA	NA	NA	NA	NA	NA	NA	27	NA	NA	NA	NA	NA	NA	NA	NA	NA	NA	NA	NA	0	604	NA	NA	NA
2020-05-19	north_west	NA	NA	173	121	1707	50	NA	NA	NA	NA	NA	NA	NA	NA	NA	NA	NA	NA	NA	32	NA	NA	NA	NA	NA	NA	NA	NA	NA	NA	NA	NA	2	1007	NA	NA	NA
2020-05-20	north_west	NA	NA	151	111	1647	33	NA	NA	NA	NA	NA	NA	NA	NA	NA	NA	NA	NA	NA	22	NA	NA	NA	NA	NA	NA	NA	NA	NA	NA	NA	NA	1	1301	NA	NA	NA
2020-05-21	north_west	NA	NA	165	109	1590	40	NA	NA	NA	NA	NA	NA	NA	NA	NA	NA	NA	NA	NA	29	NA	NA	NA	NA	NA	NA	NA	NA	NA	NA	NA	NA	1	1245	NA	NA	NA
2020-05-22	north_west	NA	NA	160	113	1566	29	NA	NA	NA	NA	NA	NA	NA	NA	NA	NA	NA	NA	NA	18	NA	NA	NA	NA	NA	NA	NA	NA	NA	NA	NA	NA	1	1567	NA	NA	NA
2020-05-23	north_west	NA	NA	125	113	1537	40	NA	NA	NA	NA	NA	NA	NA	NA	NA	NA	NA	NA	NA	29	NA	NA	NA	NA	NA	NA	NA	NA	NA	NA	NA	NA	2	1332	NA	NA	NA
2020-05-24	north_west	NA	NA	128	100	1509	35	NA	NA	NA	NA	NA	NA	NA	NA	NA	NA	NA	NA	NA	23	NA	NA	NA	NA	NA	NA	NA	NA	NA	NA	NA	NA	0	576	NA	NA	NA
2020-05-25	north_west	NA	NA	121	97	1519	35	NA	NA	NA	NA	NA	NA	NA	NA	NA	NA	NA	NA	NA	27	NA	NA	NA	NA	NA	NA	NA	NA	NA	NA	NA	NA	1	344	NA	NA	NA
2020-05-26	north_west	NA	NA	112	104	1515	31	NA	NA	NA	NA	NA	NA	NA	NA	NA	NA	NA	NA	NA	21	NA	NA	NA	NA	NA	NA	NA	NA	NA	NA	NA	NA	0	494	NA	NA	NA
2020-05-27	north_west	NA	NA	148	96	1432	32	NA	NA	NA	NA	NA	NA	NA	NA	NA	NA	NA	NA	NA	24	NA	NA	NA	NA	NA	NA	NA	NA	NA	NA	NA	NA	0	586	NA	NA	NA
2020-05-28	north_west	NA	NA	145	87	1377	39	NA	NA	NA	NA	NA	NA	NA	NA	NA	NA	NA	NA	NA	25	NA	NA	NA	NA	NA	NA	NA	NA	NA	NA	NA	NA	0	474	NA	NA	NA
2020-05-29	north_west	NA	NA	121	85	1344	27	NA	NA	NA	NA	NA	NA	NA	NA	NA	NA	NA	NA	NA	16	NA	NA	NA	NA	NA	NA	NA	NA	NA	NA	NA	NA	1	173	NA	NA	NA
2020-05-30	north_west	NA	NA	97	86	1313	27	NA	NA	NA	NA	NA	NA	NA	NA	NA	NA	NA	NA	NA	18	NA	NA	NA	NA	NA	NA	NA	NA	NA	NA	NA	NA	0	129	NA	NA	NA
2020-05-31	north_west	NA	NA	126	85	1309	17	NA	NA	NA	NA	NA	NA	NA	NA	NA	NA	NA	NA	NA	9	NA	NA	NA	NA	NA	NA	NA	NA	NA	NA	NA	NA	0	193	NA	NA	NA
2020-06-01	north_west	NA	NA	149	89	1309	22	NA	NA	NA	NA	NA	NA	NA	NA	NA	NA	NA	NA	NA	11	NA	NA	NA	NA	NA	NA	NA	NA	NA	4363	152	NA	0	63	NA	NA	NA
2020-06-02	north_west	NA	NA	121	83	1301	26	NA	NA	NA	NA	NA	NA	NA	NA	NA	NA	NA	NA	NA	22	NA	NA	NA	NA	NA	NA	NA	NA	NA	4729	158	NA	NA	NA	NA	NA	NA
2020-06-03	north_west	NA	NA	122	85	1276	29	NA	NA	NA	NA	NA	NA	NA	NA	NA	NA	NA	NA	NA	20	NA	NA	NA	NA	NA	NA	NA	NA	NA	4978	136	NA	NA	NA	NA	NA	NA
2020-06-04	north_west	NA	NA	124	77	1217	29	NA	NA	NA	NA	NA	NA	NA	NA	NA	NA	NA	NA	NA	22	NA	NA	NA	NA	NA	NA	NA	NA	NA	5153	139	NA	NA	NA	NA	NA	NA
2020-06-05	north_west	NA	NA	75	77	1194	22	NA	NA	NA	NA	NA	NA	NA	NA	NA	NA	NA	NA	NA	16	NA	NA	NA	NA	NA	NA	NA	NA	NA	4291	112	NA	NA	NA	NA	NA	NA
2020-06-06	north_west	NA	NA	56	79	1120	31	NA	NA	NA	NA	NA	NA	NA	NA	NA	NA	NA	NA	NA	22	NA	NA	NA	NA	NA	NA	NA	NA	NA	3159	77	NA	NA	NA	NA	NA	NA
2020-06-07	north_west	NA	NA	66	78	1076	26	NA	NA	NA	NA	NA	NA	NA	NA	NA	NA	NA	NA	NA	19	NA	NA	NA	NA	NA	NA	NA	NA	NA	2348	71	NA	NA	NA	NA	NA	NA
2020-06-08	north_west	NA	NA	68	76	1075	28	NA	NA	NA	NA	NA	NA	NA	NA	NA	NA	NA	NA	NA	22	NA	NA	NA	NA	NA	NA	NA	NA	NA	4378	92	NA	NA	NA	NA	NA	NA
2020-06-09	north_west	NA	NA	98	74	1038	19	NA	NA	NA	NA	NA	NA	NA	NA	NA	NA	NA	NA	NA	15	NA	NA	NA	NA	NA	NA	NA	NA	NA	4690	114	NA	NA	NA	NA	NA	NA
2020-06-10	north_west	NA	NA	113	46	939	18	NA	NA	NA	NA	NA	NA	NA	NA	NA	NA	NA	NA	NA	14	NA	NA	NA	NA	NA	NA	NA	NA	NA	5018	113	NA	NA	NA	NA	NA	NA
2020-06-11	north_west	NA	NA	101	43	936	16	NA	NA	NA	NA	NA	NA	NA	NA	NA	NA	NA	NA	NA	12	NA	NA	NA	NA	NA	NA	NA	NA	NA	4606	85	NA	NA	NA	NA	NA	NA
2020-06-12	north_west	NA	NA	92	41	922	16	NA	NA	NA	NA	NA	NA	NA	NA	NA	NA	NA	NA	NA	12	NA	NA	NA	NA	NA	NA	NA	NA	NA	3862	78	NA	NA	NA	NA	NA	NA
2020-06-13	north_west	NA	NA	63	46	919	12	NA	NA	NA	NA	NA	NA	NA	NA	NA	NA	NA	NA	NA	9	NA	NA	NA	NA	NA	NA	NA	NA	NA	2309	63	NA	NA	NA	NA	NA	NA
2020-06-14	north_west	NA	NA	80	47	912	17	NA	NA	NA	NA	NA	NA	NA	NA	NA	NA	NA	NA	NA	13	NA	NA	NA	NA	NA	NA	NA	NA	NA	1938	82	NA	NA	NA	NA	NA	NA
2020-06-15	north_west	NA	NA	78	40	926	14	NA	NA	NA	NA	NA	NA	NA	NA	NA	NA	NA	NA	NA	11	NA	NA	NA	NA	NA	NA	NA	NA	NA	3242	86	NA	NA	NA	NA	NA	NA
2020-06-16	north_west	NA	NA	83	48	880	19	NA	NA	NA	NA	NA	NA	NA	NA	NA	NA	NA	NA	NA	15	NA	NA	NA	NA	NA	NA	NA	NA	NA	3564	116	NA	NA	NA	NA	NA	NA
2020-06-17	north_west	NA	NA	77	48	876	13	NA	NA	NA	NA	NA	NA	NA	NA	NA	NA	NA	NA	NA	11	NA	NA	NA	NA	NA	NA	NA	NA	NA	3754	97	NA	NA	NA	NA	NA	NA
2020-06-18	north_west	NA	NA	71	55	839	13	NA	NA	NA	NA	NA	NA	NA	NA	NA	NA	NA	NA	NA	10	NA	NA	NA	NA	NA	NA	NA	NA	NA	3437	96	NA	NA	NA	NA	NA	NA
2020-06-19	north_west	NA	NA	57	55	826	8	NA	NA	NA	NA	NA	NA	NA	NA	NA	NA	NA	NA	NA	6	NA	NA	NA	NA	NA	NA	NA	NA	NA	2726	87	NA	0	70	NA	NA	NA
2020-06-20	north_west	NA	NA	34	48	814	11	NA	NA	NA	NA	NA	NA	NA	NA	NA	NA	NA	NA	NA	9	NA	NA	NA	NA	NA	NA	NA	NA	NA	1682	69	NA	0	618	NA	NA	NA
2020-06-21	north_west	NA	NA	54	49	782	8	NA	NA	NA	NA	NA	NA	NA	NA	NA	NA	NA	NA	NA	7	NA	NA	NA	NA	NA	NA	NA	NA	NA	1837	66	NA	2	591	NA	NA	NA
2020-06-22	north_west	NA	NA	69	48	801	10	NA	NA	NA	NA	NA	NA	NA	NA	NA	NA	NA	NA	NA	9	NA	NA	NA	NA	NA	NA	NA	NA	NA	3801	97	NA	3	1356	NA	NA	NA
2020-06-23	north_west	NA	NA	52	47	780	18	NA	NA	NA	NA	NA	NA	NA	NA	NA	NA	NA	NA	NA	12	NA	NA	NA	NA	NA	NA	NA	NA	NA	3636	71	NA	2	1410	NA	NA	NA
2020-06-24	north_west	NA	NA	71	48	759	13	NA	NA	NA	NA	NA	NA	NA	NA	NA	NA	NA	NA	NA	11	NA	NA	NA	NA	NA	NA	NA	NA	NA	3750	87	NA	3	1373	NA	NA	NA
2020-06-25	north_west	NA	NA	53	38	708	16	NA	NA	NA	NA	NA	NA	NA	NA	NA	NA	NA	NA	NA	13	NA	NA	NA	NA	NA	NA	NA	NA	NA	3100	69	NA	1	1528	NA	NA	NA
2020-06-26	north_west	NA	NA	53	41	693	6	NA	NA	NA	NA	NA	NA	NA	NA	NA	NA	NA	NA	NA	6	NA	NA	NA	NA	NA	NA	NA	NA	NA	3014	55	NA	0	1702	NA	NA	NA
2020-06-27	north_west	NA	NA	48	44	653	7	NA	NA	NA	NA	NA	NA	NA	NA	NA	NA	NA	NA	NA	7	NA	NA	NA	NA	NA	NA	NA	NA	NA	1725	44	NA	0	1404	NA	NA	NA
2020-06-28	north_west	NA	NA	39	44	658	11	NA	NA	NA	NA	NA	NA	NA	NA	NA	NA	NA	NA	NA	7	NA	NA	NA	NA	NA	NA	NA	NA	NA	2330	49	NA	2	1038	NA	NA	NA
2020-06-29	north_west	NA	NA	36	37	641	10	NA	NA	NA	NA	NA	NA	NA	NA	NA	NA	NA	NA	NA	9	NA	NA	NA	NA	NA	NA	NA	NA	NA	4560	78	NA	3	1301	NA	NA	NA
2020-06-30	north_west	NA	NA	22	38	619	8	NA	NA	NA	NA	NA	NA	NA	NA	NA	NA	NA	NA	NA	3	NA	NA	NA	NA	NA	NA	NA	NA	NA	4249	56	NA	0	1318	NA	NA	NA
2020-07-01	north_west	NA	NA	27	33	603	4	NA	NA	NA	NA	NA	NA	NA	NA	NA	NA	NA	NA	NA	3	NA	NA	NA	NA	NA	NA	NA	NA	NA	4466	59	NA	1	959	NA	NA	NA
2020-07-02	north_west	NA	NA	17	33	562	5	NA	NA	NA	NA	NA	NA	NA	NA	NA	NA	NA	NA	NA	4	NA	NA	NA	NA	NA	NA	NA	NA	NA	4194	59	NA	0	679	NA	NA	NA
2020-07-03	north_west	NA	NA	30	29	517	6	NA	NA	NA	NA	NA	NA	NA	NA	NA	NA	NA	NA	NA	5	NA	NA	NA	NA	NA	NA	NA	NA	NA	3233	54	NA	0	564	NA	NA	NA
2020-07-04	north_west	NA	NA	19	26	449	4	NA	NA	NA	NA	NA	NA	NA	NA	NA	NA	NA	NA	NA	4	NA	NA	NA	NA	NA	NA	NA	NA	NA	2188	39	NA	0	388	NA	NA	NA
2020-07-05	north_west	NA	NA	23	32	440	3	NA	NA	NA	NA	NA	NA	NA	NA	NA	NA	NA	NA	NA	3	NA	NA	NA	NA	NA	NA	NA	NA	NA	1980	68	NA	0	168	NA	NA	NA
2020-07-06	north_west	NA	NA	20	30	438	11	NA	NA	NA	NA	NA	NA	NA	NA	NA	NA	NA	NA	NA	9	NA	NA	NA	NA	NA	NA	NA	NA	NA	3828	78	NA	0	189	NA	NA	NA
2020-07-07	north_west	NA	NA	17	30	399	5	NA	NA	NA	NA	NA	NA	NA	NA	NA	NA	NA	NA	NA	5	NA	NA	NA	NA	NA	NA	NA	NA	NA	4903	54	NA	NA	NA	NA	NA	NA
2020-07-08	north_west	NA	NA	20	29	362	6	NA	NA	NA	NA	NA	NA	NA	NA	NA	NA	NA	NA	NA	5	NA	NA	NA	NA	NA	NA	NA	NA	NA	5836	69	NA	NA	NA	NA	NA	NA
2020-07-09	north_west	NA	NA	24	28	334	7	NA	NA	NA	NA	NA	NA	NA	NA	NA	NA	NA	NA	NA	6	NA	NA	NA	NA	NA	NA	NA	NA	NA	5299	85	NA	NA	NA	NA	NA	NA
2020-07-10	north_west	NA	NA	9	30	341	4	NA	NA	NA	NA	NA	NA	NA	NA	NA	NA	NA	NA	NA	2	NA	NA	NA	NA	NA	NA	NA	NA	NA	4239	52	NA	NA	NA	NA	NA	NA
2020-07-11	north_west	NA	NA	12	23	312	6	NA	NA	NA	NA	NA	NA	NA	NA	NA	NA	NA	NA	NA	4	NA	NA	NA	NA	NA	NA	NA	NA	NA	2420	43	NA	NA	NA	NA	NA	NA
2020-07-12	north_west	NA	NA	8	20	297	1	NA	NA	NA	NA	NA	NA	NA	NA	NA	NA	NA	NA	NA	1	NA	NA	NA	NA	NA	NA	NA	NA	NA	2227	22	NA	NA	NA	NA	NA	NA
2020-07-13	north_west	NA	NA	18	22	307	5	NA	NA	NA	NA	NA	NA	NA	NA	NA	NA	NA	NA	NA	4	NA	NA	NA	NA	NA	NA	NA	NA	NA	5781	65	NA	NA	NA	NA	NA	NA
2020-07-14	north_west	NA	NA	20	19	286	6	NA	NA	NA	NA	NA	NA	NA	NA	NA	NA	NA	NA	NA	3	NA	NA	NA	NA	NA	NA	NA	NA	NA	7523	54	NA	NA	NA	NA	NA	NA
2020-07-15	north_west	NA	NA	19	22	282	5	NA	NA	NA	NA	NA	NA	NA	NA	NA	NA	NA	NA	NA	4	NA	NA	NA	NA	NA	NA	NA	NA	NA	7817	82	NA	NA	NA	NA	NA	NA
2020-07-16	north_west	NA	NA	20	22	259	NA	NA	NA	NA	NA	NA	NA	NA	NA	NA	NA	NA	NA	NA	NA	NA	NA	NA	NA	NA	NA	NA	NA	NA	5799	72	NA	NA	NA	NA	NA	NA
2020-07-17	north_west	NA	NA	10	20	263	4	NA	NA	NA	NA	NA	NA	NA	NA	NA	NA	NA	NA	NA	4	NA	NA	NA	NA	NA	NA	NA	NA	NA	4412	55	NA	NA	NA	NA	NA	NA
2020-07-18	north_west	NA	NA	10	18	245	3	NA	NA	NA	NA	NA	NA	NA	NA	NA	NA	NA	NA	NA	2	NA	NA	NA	NA	NA	NA	NA	NA	NA	3087	64	NA	NA	NA	NA	NA	NA
2020-07-19	north_west	NA	NA	13	19	233	2	NA	NA	NA	NA	NA	NA	NA	NA	NA	NA	NA	NA	NA	2	NA	NA	NA	NA	NA	NA	NA	NA	NA	2766	52	NA	NA	NA	NA	NA	NA
2020-07-20	north_west	NA	NA	26	17	242	1	NA	NA	NA	NA	NA	NA	NA	NA	NA	NA	NA	NA	NA	NA	NA	NA	NA	NA	NA	NA	NA	NA	NA	5055	92	NA	NA	NA	NA	NA	NA
2020-07-21	north_west	NA	NA	27	14	235	3	NA	NA	NA	NA	NA	NA	NA	NA	NA	NA	NA	NA	NA	1	NA	NA	NA	NA	NA	NA	NA	NA	NA	5249	95	NA	NA	NA	NA	NA	NA
2020-07-22	north_west	NA	NA	22	16	375	3	NA	NA	NA	NA	NA	NA	NA	NA	NA	NA	NA	NA	NA	3	NA	NA	NA	NA	NA	NA	NA	NA	NA	5426	88	NA	NA	NA	NA	NA	NA
2020-07-23	north_west	NA	NA	27	18	231	3	NA	NA	NA	NA	NA	NA	NA	NA	NA	NA	NA	NA	NA	3	NA	NA	NA	NA	NA	NA	NA	NA	NA	5407	85	NA	NA	NA	NA	NA	NA
2020-07-24	north_west	NA	NA	22	16	224	1	NA	NA	NA	NA	NA	NA	NA	NA	NA	NA	NA	NA	NA	1	NA	NA	NA	NA	NA	NA	NA	NA	NA	4982	92	NA	0	124	NA	NA	NA
2020-07-25	north_west	NA	NA	11	17	229	3	NA	NA	NA	NA	NA	NA	NA	NA	NA	NA	NA	NA	NA	2	NA	NA	NA	NA	NA	NA	NA	NA	NA	3396	88	NA	0	885	NA	NA	NA
2020-07-26	north_west	NA	NA	13	18	222	2	NA	NA	NA	NA	NA	NA	NA	NA	NA	NA	NA	NA	NA	2	NA	NA	NA	NA	NA	NA	NA	NA	NA	3382	95	NA	0	1114	NA	NA	NA
2020-07-27	north_west	NA	NA	12	17	220	2	NA	NA	NA	NA	NA	NA	NA	NA	NA	NA	NA	NA	NA	1	NA	NA	NA	NA	NA	NA	NA	NA	NA	7001	113	NA	0	1643	NA	NA	NA
2020-07-28	north_west	NA	NA	16	16	217	2	NA	NA	NA	NA	NA	NA	NA	NA	NA	NA	NA	NA	NA	2	NA	NA	NA	NA	NA	NA	NA	NA	NA	8620	101	NA	0	1577	NA	NA	NA
2020-07-29	north_west	NA	NA	12	15	205	3	NA	NA	NA	NA	NA	NA	NA	NA	NA	NA	NA	NA	NA	2	NA	NA	NA	NA	NA	NA	NA	NA	NA	8739	164	NA	3	1465	NA	NA	NA
2020-07-30	north_west	NA	NA	21	14	206	4	NA	NA	NA	NA	NA	NA	NA	NA	NA	NA	NA	NA	NA	2	NA	NA	NA	NA	NA	NA	NA	NA	NA	8359	137	NA	0	1404	NA	NA	NA
2020-07-31	north_west	NA	NA	12	13	195	1	NA	NA	NA	NA	NA	NA	NA	NA	NA	NA	NA	NA	NA	NA	NA	NA	NA	NA	NA	NA	NA	NA	NA	7326	102	NA	1	1325	NA	NA	NA
2020-08-01	north_west	NA	NA	11	15	191	1	NA	NA	NA	NA	NA	NA	NA	NA	NA	NA	NA	NA	NA	1	NA	NA	NA	NA	NA	NA	NA	NA	NA	4711	102	NA	0	1137	NA	NA	NA
2020-08-02	north_west	NA	NA	12	15	188	1	NA	NA	NA	NA	NA	NA	NA	NA	NA	NA	NA	NA	NA	1	NA	NA	NA	NA	NA	NA	NA	NA	NA	4549	102	NA	0	878	NA	NA	NA
2020-08-03	north_west	NA	NA	19	13	181	9	NA	NA	NA	NA	NA	NA	NA	NA	NA	NA	NA	NA	NA	9	NA	NA	NA	NA	NA	NA	NA	NA	NA	9957	178	NA	1	1391	NA	NA	NA
2020-08-04	north_west	NA	NA	11	13	181	2	NA	NA	NA	NA	NA	NA	NA	NA	NA	NA	NA	NA	NA	2	NA	NA	NA	NA	NA	NA	NA	NA	NA	12478	178	NA	3	1143	NA	NA	NA
2020-08-05	north_west	NA	NA	12	13	183	1	NA	NA	NA	NA	NA	NA	NA	NA	NA	NA	NA	NA	NA	1	NA	NA	NA	NA	NA	NA	NA	NA	NA	13015	167	NA	0	1028	NA	NA	NA
2020-08-06	north_west	NA	NA	13	13	160	3	NA	NA	NA	NA	NA	NA	NA	NA	NA	NA	NA	NA	NA	2	NA	NA	NA	NA	NA	NA	NA	NA	NA	13450	173	NA	0	760	NA	NA	NA
2020-08-07	north_west	NA	NA	17	13	160	3	NA	NA	NA	NA	NA	NA	NA	NA	NA	NA	NA	NA	NA	3	NA	NA	NA	NA	NA	NA	NA	NA	NA	10213	146	NA	0	605	NA	NA	NA
2020-08-08	north_west	NA	NA	41	14	154	3	NA	NA	NA	NA	NA	NA	NA	NA	NA	NA	NA	NA	NA	2	NA	NA	NA	NA	NA	NA	NA	NA	NA	4863	126	NA	0	430	NA	NA	NA
2020-08-09	north_west	NA	NA	10	14	136	3	NA	NA	NA	NA	NA	NA	NA	NA	NA	NA	NA	NA	NA	3	NA	NA	NA	NA	NA	NA	NA	NA	NA	3915	87	NA	1	277	NA	NA	NA
2020-08-10	north_west	NA	NA	11	18	161	2	NA	NA	NA	NA	NA	NA	NA	NA	NA	NA	NA	NA	NA	1	NA	NA	NA	NA	NA	NA	NA	NA	NA	11525	232	NA	0	404	NA	NA	NA
2020-08-11	north_west	NA	NA	13	21	154	2	NA	NA	NA	NA	NA	NA	NA	NA	NA	NA	NA	NA	NA	2	NA	NA	NA	NA	NA	NA	NA	NA	NA	12676	205	NA	0	3	NA	NA	NA
2020-08-12	north_west	NA	NA	9	23	145	1	NA	NA	NA	NA	NA	NA	NA	NA	NA	NA	NA	NA	NA	NA	NA	NA	NA	NA	NA	NA	NA	NA	NA	12161	175	NA	NA	NA	NA	NA	NA
2020-08-13	north_west	NA	NA	12	19	149	3	NA	NA	NA	NA	NA	NA	NA	NA	NA	NA	NA	NA	NA	2	NA	NA	NA	NA	NA	NA	NA	NA	NA	10663	154	NA	NA	NA	NA	NA	NA
2020-08-14	north_west	NA	NA	7	18	148	1	NA	NA	NA	NA	NA	NA	NA	NA	NA	NA	NA	NA	NA	1	NA	NA	NA	NA	NA	NA	NA	NA	NA	9202	145	NA	NA	NA	NA	NA	NA
2020-08-15	north_west	NA	NA	4	21	138	6	NA	NA	NA	NA	NA	NA	NA	NA	NA	NA	NA	NA	NA	5	NA	NA	NA	NA	NA	NA	NA	NA	NA	4169	95	NA	NA	NA	NA	NA	NA
2020-08-16	north_west	NA	NA	3	20	137	2	NA	NA	NA	NA	NA	NA	NA	NA	NA	NA	NA	NA	NA	2	NA	NA	NA	NA	NA	NA	NA	NA	NA	4121	71	NA	NA	NA	NA	NA	NA
2020-08-17	north_west	NA	NA	9	17	118	1	NA	NA	NA	NA	NA	NA	NA	NA	NA	NA	NA	NA	NA	1	NA	NA	NA	NA	NA	NA	NA	NA	NA	10846	171	NA	NA	NA	NA	NA	NA
2020-08-18	north_west	NA	NA	10	16	113	2	NA	NA	NA	NA	NA	NA	NA	NA	NA	NA	NA	NA	NA	2	NA	NA	NA	NA	NA	NA	NA	NA	NA	12538	108	NA	NA	NA	NA	NA	NA
2020-08-19	north_west	NA	NA	22	18	105	1	NA	NA	NA	NA	NA	NA	NA	NA	NA	NA	NA	NA	NA	1	NA	NA	NA	NA	NA	NA	NA	NA	NA	13302	176	NA	NA	NA	NA	NA	NA
2020-08-20	north_west	NA	NA	6	19	106	1	NA	NA	NA	NA	NA	NA	NA	NA	NA	NA	NA	NA	NA	1	NA	NA	NA	NA	NA	NA	NA	NA	NA	11522	128	NA	0	38	NA	NA	NA
2020-08-21	north_west	NA	NA	13	19	102	4	NA	NA	NA	NA	NA	NA	NA	NA	NA	NA	NA	NA	NA	3	NA	NA	NA	NA	NA	NA	NA	NA	NA	9596	135	NA	0	109	NA	NA	NA
2020-08-22	north_west	NA	NA	1	19	108	2	NA	NA	NA	NA	NA	NA	NA	NA	NA	NA	NA	NA	NA	2	NA	NA	NA	NA	NA	NA	NA	NA	NA	4372	86	NA	1	1397	NA	NA	NA
2020-08-23	north_west	NA	NA	9	18	103	6	NA	NA	NA	NA	NA	NA	NA	NA	NA	NA	NA	NA	NA	5	NA	NA	NA	NA	NA	NA	NA	NA	NA	3748	67	NA	1	1171	NA	NA	NA
2020-08-24	north_west	NA	NA	9	18	99	4	NA	NA	NA	NA	NA	NA	NA	NA	NA	NA	NA	NA	NA	4	NA	NA	NA	NA	NA	NA	NA	NA	NA	10544	170	NA	1	1628	NA	NA	NA
2020-08-25	north_west	NA	NA	8	14	98	5	NA	NA	NA	NA	NA	NA	NA	NA	NA	NA	NA	NA	NA	4	NA	NA	NA	NA	NA	NA	NA	NA	NA	12299	134	NA	0	1428	NA	NA	NA
2020-08-26	north_west	NA	NA	12	12	81	4	NA	NA	NA	NA	NA	NA	NA	NA	NA	NA	NA	NA	NA	4	NA	NA	NA	NA	NA	NA	NA	NA	NA	11895	170	NA	3	1269	NA	NA	NA
2020-08-27	north_west	NA	NA	23	14	89	1	NA	NA	NA	NA	NA	NA	NA	NA	NA	NA	NA	NA	NA	1	NA	NA	NA	NA	NA	NA	NA	NA	NA	10042	152	NA	3	1239	NA	NA	NA
2020-08-28	north_west	NA	NA	12	12	89	2	NA	NA	NA	NA	NA	NA	NA	NA	NA	NA	NA	NA	NA	2	NA	NA	NA	NA	NA	NA	NA	NA	NA	8428	196	NA	2	1261	NA	NA	NA
2020-08-29	north_west	NA	NA	15	11	103	NA	NA	NA	NA	NA	NA	NA	NA	NA	NA	NA	NA	NA	NA	NA	NA	NA	NA	NA	NA	NA	NA	NA	NA	4585	126	NA	4	924	NA	NA	NA
2020-08-30	north_west	NA	NA	11	10	102	2	NA	NA	NA	NA	NA	NA	NA	NA	NA	NA	NA	NA	NA	2	NA	NA	NA	NA	NA	NA	NA	NA	NA	4113	150	NA	0	542	NA	NA	NA
2020-08-31	north_west	NA	NA	14	12	114	2	NA	NA	NA	NA	NA	NA	NA	NA	NA	NA	NA	NA	NA	2	NA	NA	NA	NA	NA	NA	NA	NA	NA	6380	168	NA	3	364	NA	NA	NA
2020-09-01	north_west	NA	NA	17	17	119	NA	NA	NA	NA	NA	NA	NA	NA	NA	NA	NA	NA	NA	NA	NA	NA	NA	NA	NA	NA	NA	NA	NA	NA	14383	255	NA	0	1038	NA	NA	NA
2020-09-02	north_west	NA	NA	21	17	116	1	NA	NA	NA	NA	NA	NA	NA	NA	NA	NA	NA	NA	NA	1	NA	NA	NA	NA	NA	NA	NA	NA	NA	14885	428	NA	0	761	NA	NA	NA
2020-09-03	north_west	NA	NA	23	16	130	2	NA	NA	NA	NA	NA	NA	NA	NA	NA	NA	NA	NA	NA	2	NA	NA	NA	NA	NA	NA	NA	NA	NA	13615	365	NA	3	638	NA	NA	NA
2020-09-04	north_west	NA	NA	14	16	133	1	NA	NA	NA	NA	NA	NA	NA	NA	NA	NA	NA	NA	NA	1	NA	NA	NA	NA	NA	NA	NA	NA	NA	12182	369	NA	1	548	NA	NA	NA
2020-09-05	north_west	NA	NA	25	13	136	7	NA	NA	NA	NA	NA	NA	NA	NA	NA	NA	NA	NA	NA	6	NA	NA	NA	NA	NA	NA	NA	NA	NA	6584	323	NA	4	446	NA	NA	NA
2020-09-06	north_west	NA	NA	33	12	142	3	NA	NA	NA	NA	NA	NA	NA	NA	NA	NA	NA	NA	NA	2	NA	NA	NA	NA	NA	NA	NA	NA	NA	6157	345	NA	0	327	NA	NA	NA
2020-09-07	north_west	NA	NA	31	15	167	8	NA	NA	NA	NA	NA	NA	NA	NA	NA	NA	NA	NA	NA	6	NA	NA	NA	NA	NA	NA	NA	NA	NA	13638	611	NA	2	369	NA	NA	NA
2020-09-08	north_west	NA	NA	20	16	169	6	NA	NA	NA	NA	NA	NA	NA	NA	NA	NA	NA	NA	NA	6	NA	NA	NA	NA	NA	NA	NA	NA	NA	14794	499	NA	0	1	NA	NA	NA
2020-09-09	north_west	NA	NA	26	14	176	5	NA	NA	NA	NA	NA	NA	NA	NA	NA	NA	NA	NA	NA	4	NA	NA	NA	NA	NA	NA	NA	NA	NA	14236	491	NA	NA	NA	NA	NA	NA
2020-09-10	north_west	NA	NA	43	13	177	5	NA	NA	NA	NA	NA	NA	NA	NA	NA	NA	NA	NA	NA	5	NA	NA	NA	NA	NA	NA	NA	NA	NA	13695	546	NA	NA	NA	NA	NA	NA
2020-09-11	north_west	NA	NA	41	16	184	2	NA	NA	NA	NA	NA	NA	NA	NA	NA	NA	NA	NA	NA	1	NA	NA	NA	NA	NA	NA	NA	NA	NA	12069	490	NA	NA	NA	NA	NA	NA
2020-09-12	north_west	NA	NA	46	19	201	10	NA	NA	NA	NA	NA	NA	NA	NA	NA	NA	NA	NA	NA	6	NA	NA	NA	NA	NA	NA	NA	NA	NA	5755	424	NA	NA	NA	NA	NA	NA
2020-09-13	north_west	NA	NA	51	18	198	1	NA	NA	NA	NA	NA	NA	NA	NA	NA	NA	NA	NA	NA	1	NA	NA	NA	NA	NA	NA	NA	NA	NA	4053	306	NA	NA	NA	NA	NA	NA
2020-09-14	north_west	NA	NA	47	23	257	7	NA	NA	NA	NA	NA	NA	NA	NA	NA	NA	NA	NA	NA	5	NA	NA	NA	NA	NA	NA	NA	NA	NA	12059	582	NA	NA	NA	NA	NA	NA
2020-09-15	north_west	NA	NA	62	25	274	5	NA	NA	NA	NA	NA	NA	NA	NA	NA	NA	NA	NA	NA	4	NA	NA	NA	NA	NA	NA	NA	NA	NA	15381	600	NA	NA	NA	NA	NA	NA
2020-09-16	north_west	NA	NA	54	29	292	9	NA	NA	NA	NA	NA	NA	NA	NA	NA	NA	NA	NA	NA	5	NA	NA	NA	NA	NA	NA	NA	NA	NA	14444	839	NA	NA	NA	NA	NA	NA
2020-09-17	north_west	NA	NA	58	32	314	8	NA	NA	NA	NA	NA	NA	NA	NA	NA	NA	NA	NA	NA	7	NA	NA	NA	NA	NA	NA	NA	NA	NA	13700	853	NA	NA	NA	NA	NA	NA
2020-09-18	north_west	NA	NA	44	34	315	6	NA	NA	NA	NA	NA	NA	NA	NA	NA	NA	NA	NA	NA	6	NA	NA	NA	NA	NA	NA	NA	NA	NA	11501	894	NA	3	106	NA	NA	NA
2020-09-19	north_west	NA	NA	52	33	340	5	NA	NA	NA	NA	NA	NA	NA	NA	NA	NA	NA	NA	NA	3	NA	NA	NA	NA	NA	NA	NA	NA	NA	6473	860	NA	10	1220	NA	NA	NA
2020-09-20	north_west	NA	NA	66	39	359	4	NA	NA	NA	NA	NA	NA	NA	NA	NA	NA	NA	NA	NA	2	NA	NA	NA	NA	NA	NA	NA	NA	NA	6786	961	NA	7	1227	NA	NA	NA
2020-09-21	north_west	NA	NA	92	40	398	3	NA	NA	NA	NA	NA	NA	NA	NA	NA	NA	NA	NA	NA	1	NA	NA	NA	NA	NA	NA	NA	NA	NA	11354	802	NA	13	1555	NA	NA	NA
2020-09-22	north_west	NA	NA	80	46	424	13	NA	NA	NA	NA	NA	NA	NA	NA	NA	NA	NA	NA	NA	10	NA	NA	NA	NA	NA	NA	NA	NA	NA	16385	1085	NA	14	1406	NA	NA	NA
2020-09-23	north_west	NA	NA	97	56	461	20	NA	NA	NA	NA	NA	NA	NA	NA	NA	NA	NA	NA	NA	16	NA	NA	NA	NA	NA	NA	NA	NA	NA	15949	1143	NA	18	1491	NA	NA	NA
2020-09-24	north_west	NA	NA	80	60	506	13	NA	NA	NA	NA	NA	NA	NA	NA	NA	NA	NA	NA	NA	7	NA	NA	NA	NA	NA	NA	NA	NA	NA	14460	1243	NA	14	1506	NA	NA	NA
2020-09-25	north_west	NA	NA	71	69	540	9	NA	NA	NA	NA	NA	NA	NA	NA	NA	NA	NA	NA	NA	9	NA	NA	NA	NA	NA	NA	NA	NA	NA	13170	1200	NA	21	1492	NA	NA	NA
2020-09-26	north_west	NA	NA	66	77	560	14	NA	NA	NA	NA	NA	NA	NA	NA	NA	NA	NA	NA	NA	13	NA	NA	NA	NA	NA	NA	NA	NA	NA	6807	1052	NA	22	1288	NA	NA	NA
2020-09-27	north_west	NA	NA	73	68	562	14	NA	NA	NA	NA	NA	NA	NA	NA	NA	NA	NA	NA	NA	11	NA	NA	NA	NA	NA	NA	NA	NA	NA	6266	1140	NA	11	1096	NA	NA	NA
2020-09-28	north_west	NA	NA	110	74	631	16	NA	NA	NA	NA	NA	NA	NA	NA	NA	NA	NA	NA	NA	16	NA	NA	NA	NA	NA	NA	NA	NA	NA	15349	1579	NA	16	1276	NA	NA	NA
2020-09-29	north_west	NA	NA	82	82	637	12	NA	NA	NA	NA	NA	NA	NA	NA	NA	NA	NA	NA	NA	10	NA	NA	NA	NA	NA	NA	NA	NA	NA	17867	1582	NA	8	904	NA	NA	NA
2020-09-30	north_west	NA	NA	101	91	686	22	NA	NA	NA	NA	NA	NA	NA	NA	NA	NA	NA	NA	NA	19	NA	NA	NA	NA	NA	NA	NA	NA	NA	16720	1689	NA	9	811	NA	NA	NA
2020-10-01	north_west	NA	NA	128	89	688	21	NA	NA	NA	NA	NA	NA	NA	NA	NA	NA	NA	NA	NA	17	NA	NA	NA	NA	NA	NA	NA	NA	NA	16780	1894	NA	7	618	NA	NA	NA
2020-10-02	north_west	NA	NA	122	93	704	24	NA	NA	NA	NA	NA	NA	NA	NA	NA	NA	NA	NA	NA	20	NA	NA	NA	NA	NA	NA	NA	NA	NA	14928	1888	NA	7	493	NA	NA	NA
2020-10-03	north_west	NA	NA	130	91	758	23	NA	NA	NA	NA	NA	NA	NA	NA	NA	NA	NA	NA	NA	16	NA	NA	NA	NA	NA	NA	NA	NA	NA	8457	1707	NA	10	502	NA	NA	NA
2020-10-04	north_west	NA	NA	208	95	852	19	NA	NA	NA	NA	NA	NA	NA	NA	NA	NA	NA	NA	NA	15	NA	NA	NA	NA	NA	NA	NA	NA	NA	7722	1758	NA	3	263	NA	NA	NA
2020-10-05	north_west	NA	NA	141	104	930	20	NA	NA	NA	NA	NA	NA	NA	NA	NA	NA	NA	NA	NA	15	NA	NA	NA	NA	NA	NA	NA	NA	NA	18063	2642	NA	4	252	NA	NA	NA
2020-10-06	north_west	NA	NA	185	108	1043	21	NA	NA	NA	NA	NA	NA	NA	NA	NA	NA	NA	NA	NA	19	NA	NA	NA	NA	NA	NA	NA	NA	NA	21191	2654	NA	NA	NA	NA	NA	NA
2020-10-07	north_west	NA	NA	145	115	1077	29	NA	NA	NA	NA	NA	NA	NA	NA	NA	NA	NA	NA	NA	24	NA	NA	NA	NA	NA	NA	NA	NA	NA	19345	2590	NA	NA	NA	NA	NA	NA
2020-10-08	north_west	NA	NA	178	117	1146	26	NA	NA	NA	NA	NA	NA	NA	NA	NA	NA	NA	NA	NA	21	NA	NA	NA	NA	NA	NA	NA	NA	NA	18273	2600	NA	NA	NA	NA	NA	NA
2020-10-09	north_west	NA	NA	180	122	1158	28	NA	NA	NA	NA	NA	NA	NA	NA	NA	NA	NA	NA	NA	23	NA	NA	NA	NA	NA	NA	NA	NA	NA	14652	2318	NA	NA	NA	NA	NA	NA
2020-10-10	north_west	NA	NA	177	133	1213	39	NA	NA	NA	NA	NA	NA	NA	NA	NA	NA	NA	NA	NA	30	NA	NA	NA	NA	NA	NA	NA	NA	NA	7370	1885	NA	NA	NA	NA	NA	NA
2020-10-11	north_west	NA	NA	209	132	1274	40	NA	NA	NA	NA	NA	NA	NA	NA	NA	NA	NA	NA	NA	31	NA	NA	NA	NA	NA	NA	NA	NA	NA	6467	1855	NA	NA	NA	NA	NA	NA
2020-10-12	north_west	NA	NA	220	132	1304	42	NA	NA	NA	NA	NA	NA	NA	NA	NA	NA	NA	NA	NA	34	NA	NA	NA	NA	NA	NA	NA	NA	NA	18588	3063	NA	NA	NA	NA	NA	NA
2020-10-13	north_west	NA	NA	244	140	1460	31	NA	NA	NA	NA	NA	NA	NA	NA	NA	NA	NA	NA	NA	26	NA	NA	NA	NA	NA	NA	NA	NA	NA	20651	2677	NA	NA	NA	NA	NA	NA
2020-10-14	north_west	NA	NA	223	135	1554	37	NA	NA	NA	NA	NA	NA	NA	NA	NA	NA	NA	NA	NA	32	NA	NA	NA	NA	NA	NA	NA	NA	NA	19046	2841	NA	NA	NA	NA	NA	NA
2020-10-15	north_west	NA	NA	258	149	1610	45	NA	NA	NA	NA	NA	NA	NA	NA	NA	NA	NA	NA	NA	34	NA	NA	NA	NA	NA	NA	NA	NA	NA	17167	2627	NA	NA	NA	NA	NA	NA
2020-10-16	north_west	NA	NA	196	152	1710	45	NA	NA	NA	NA	NA	NA	NA	NA	NA	NA	NA	NA	NA	38	NA	NA	NA	NA	NA	NA	NA	NA	NA	14287	2505	NA	2	103	NA	NA	NA
2020-10-17	north_west	NA	NA	272	160	1772	57	NA	NA	NA	NA	NA	NA	NA	NA	NA	NA	NA	NA	NA	49	NA	NA	NA	NA	NA	NA	NA	NA	NA	8033	2399	NA	28	1352	NA	NA	NA
2020-10-18	north_west	NA	NA	276	161	1849	51	NA	NA	NA	NA	NA	NA	NA	NA	NA	NA	NA	NA	NA	40	NA	NA	NA	NA	NA	NA	NA	NA	NA	6763	2128	NA	22	1300	NA	NA	NA
2020-10-19	north_west	NA	NA	230	167	1884	54	NA	NA	NA	NA	NA	NA	NA	NA	NA	NA	NA	NA	NA	42	NA	NA	NA	NA	NA	NA	NA	NA	NA	19936	4203	NA	32	1624	NA	NA	NA
2020-10-20	north_west	NA	NA	241	186	2099	56	NA	NA	NA	NA	NA	NA	NA	NA	NA	NA	NA	NA	NA	48	NA	NA	NA	NA	NA	NA	NA	NA	NA	23321	3712	NA	29	1372	NA	NA	NA
2020-10-21	north_west	NA	NA	252	185	2097	62	NA	NA	NA	NA	NA	NA	NA	NA	NA	NA	NA	NA	NA	52	NA	NA	NA	NA	NA	NA	NA	NA	NA	22552	3672	NA	29	1298	NA	NA	NA
2020-10-22	north_west	NA	NA	243	178	2017	58	NA	NA	NA	NA	NA	NA	NA	NA	NA	NA	NA	NA	NA	44	NA	NA	NA	NA	NA	NA	NA	NA	NA	20847	3202	NA	34	1289	NA	NA	NA
2020-10-23	north_west	NA	NA	275	190	2200	66	NA	NA	NA	NA	NA	NA	NA	NA	NA	NA	NA	NA	NA	52	NA	NA	NA	NA	NA	NA	NA	NA	NA	18276	2913	NA	33	1259	NA	NA	NA
2020-10-24	north_west	NA	NA	278	203	2269	58	NA	NA	NA	NA	NA	NA	NA	NA	NA	NA	NA	NA	NA	49	NA	NA	NA	NA	NA	NA	NA	NA	NA	8825	2250	NA	26	1015	NA	NA	NA
2020-10-25	north_west	NA	NA	335	200	2396	79	NA	NA	NA	NA	NA	NA	NA	NA	NA	NA	NA	NA	NA	67	NA	NA	NA	NA	NA	NA	NA	NA	NA	7683	2225	NA	21	789	NA	NA	NA
2020-10-26	north_west	NA	NA	294	215	2495	69	NA	NA	NA	NA	NA	NA	NA	NA	NA	NA	NA	NA	NA	55	NA	NA	NA	NA	NA	NA	NA	NA	NA	20980	3829	NA	19	883	NA	NA	NA
2020-10-27	north_west	NA	NA	314	212	2566	68	NA	NA	NA	NA	NA	NA	NA	NA	NA	NA	NA	NA	NA	43	NA	NA	NA	NA	NA	NA	NA	NA	NA	22568	3365	NA	23	855	NA	NA	NA
2020-10-28	north_west	NA	NA	323	210	2603	74	NA	NA	NA	NA	NA	NA	NA	NA	NA	NA	NA	NA	NA	57	NA	NA	NA	NA	NA	NA	NA	NA	NA	21200	3140	NA	15	735	NA	NA	NA
2020-10-29	north_west	NA	NA	340	213	2676	90	NA	NA	NA	NA	NA	NA	NA	NA	NA	NA	NA	NA	NA	75	NA	NA	NA	NA	NA	NA	NA	NA	NA	19135	3045	NA	12	609	NA	NA	NA
2020-10-30	north_west	NA	NA	256	210	2593	94	NA	NA	NA	NA	NA	NA	NA	NA	NA	NA	NA	NA	NA	80	NA	NA	NA	NA	NA	NA	NA	NA	NA	16151	2906	NA	8	523	NA	NA	NA
2020-10-31	north_west	NA	NA	280	211	2752	82	NA	NA	NA	NA	NA	NA	NA	NA	NA	NA	NA	NA	NA	63	NA	NA	NA	NA	NA	NA	NA	NA	NA	7518	2168	NA	11	436	NA	NA	NA
2020-11-01	north_west	NA	NA	293	209	2800	84	NA	NA	NA	NA	NA	NA	NA	NA	NA	NA	NA	NA	NA	70	NA	NA	NA	NA	NA	NA	NA	NA	NA	7001	2047	NA	8	267	NA	NA	NA
2020-11-02	north_west	NA	NA	288	231	2883	81	NA	NA	NA	NA	NA	NA	NA	NA	NA	NA	NA	NA	NA	63	NA	NA	NA	NA	NA	NA	NA	NA	NA	20633	4024	NA	9	372	NA	NA	NA
2020-11-03	north_west	NA	NA	277	238	2946	95	NA	NA	NA	NA	NA	NA	NA	NA	NA	NA	NA	NA	NA	75	NA	NA	NA	NA	NA	NA	NA	NA	NA	21208	2977	NA	NA	NA	NA	NA	NA
2020-11-04	north_west	NA	NA	312	257	2956	85	NA	NA	NA	NA	NA	NA	NA	NA	NA	NA	NA	NA	NA	68	NA	NA	NA	NA	NA	NA	NA	NA	NA	18014	2668	NA	NA	NA	NA	1	NA
2020-11-05	north_west	NA	NA	247	233	2815	86	NA	NA	NA	NA	NA	NA	NA	NA	NA	NA	NA	NA	NA	68	NA	NA	NA	NA	NA	NA	NA	NA	NA	17554	2548	NA	NA	NA	NA	NA	NA
2020-11-06	north_west	NA	NA	207	256	2968	97	NA	NA	NA	NA	NA	NA	NA	NA	NA	NA	NA	NA	NA	75	NA	NA	NA	NA	NA	NA	NA	NA	NA	22336	2462	NA	NA	NA	NA	17	NA
2020-11-07	north_west	NA	NA	255	262	2883	88	NA	NA	NA	NA	NA	NA	NA	NA	NA	NA	NA	NA	NA	75	NA	NA	NA	NA	NA	NA	NA	NA	NA	13236	1911	NA	NA	NA	NA	19	NA
2020-11-08	north_west	NA	NA	298	251	2953	87	NA	NA	NA	NA	NA	NA	NA	NA	NA	NA	NA	NA	NA	80	NA	NA	NA	NA	NA	NA	NA	NA	NA	11779	2136	NA	NA	NA	NA	38	NA
2020-11-09	north_west	NA	NA	262	259	3042	92	NA	NA	NA	NA	NA	NA	NA	NA	NA	NA	NA	NA	NA	80	NA	NA	NA	NA	NA	NA	NA	NA	NA	28131	3103	NA	NA	NA	NA	36	NA
2020-11-10	north_west	NA	NA	297	229	2876	80	NA	NA	NA	NA	NA	NA	NA	NA	NA	NA	NA	NA	NA	65	NA	NA	NA	NA	NA	NA	NA	NA	NA	26866	2463	NA	NA	NA	NA	34	NA
2020-11-11	north_west	NA	NA	314	261	3044	80	NA	NA	NA	NA	NA	NA	NA	NA	NA	NA	NA	NA	NA	61	NA	NA	NA	NA	NA	NA	NA	NA	NA	24545	2581	NA	NA	NA	NA	49	NA
2020-11-12	north_west	NA	NA	306	267	3023	77	NA	NA	NA	NA	NA	NA	NA	NA	NA	NA	NA	NA	NA	63	NA	NA	NA	NA	NA	NA	NA	NA	NA	20610	2095	NA	NA	NA	NA	42	NA
2020-11-13	north_west	NA	NA	235	280	3042	105	NA	NA	NA	NA	NA	NA	NA	NA	NA	NA	NA	NA	NA	80	NA	NA	NA	NA	NA	NA	NA	NA	NA	19359	2027	NA	0	22	NA	55	NA
2020-11-14	north_west	NA	NA	224	266	3011	80	NA	NA	NA	NA	NA	NA	NA	NA	NA	NA	NA	NA	NA	60	NA	NA	NA	NA	NA	NA	NA	NA	NA	10634	1523	NA	1	40	NA	47	NA
2020-11-15	north_west	NA	NA	232	259	3063	90	NA	NA	NA	NA	NA	NA	NA	NA	NA	NA	NA	NA	NA	73	NA	NA	NA	NA	NA	NA	NA	NA	NA	7662	1349	NA	1	138	NA	43	NA
2020-11-16	north_west	NA	NA	287	270	3158	82	NA	NA	NA	NA	NA	NA	NA	NA	NA	NA	NA	NA	NA	70	NA	NA	NA	NA	NA	NA	NA	NA	NA	20160	2058	NA	23	1831	NA	41	NA
2020-11-17	north_west	NA	NA	278	258	3097	80	NA	NA	NA	NA	NA	NA	NA	NA	NA	NA	NA	NA	NA	66	NA	NA	NA	NA	NA	NA	NA	NA	NA	22140	1758	NA	17	1659	NA	41	NA
2020-11-18	north_west	NA	NA	249	254	3061	104	NA	NA	NA	NA	NA	NA	NA	NA	NA	NA	NA	NA	NA	71	NA	NA	NA	NA	NA	NA	NA	NA	NA	19570	1598	NA	13	1650	NA	26	NA
2020-11-19	north_west	NA	NA	226	244	3025	76	NA	NA	NA	NA	NA	NA	NA	NA	NA	NA	NA	NA	NA	59	NA	NA	NA	NA	NA	NA	NA	NA	NA	16695	1285	NA	10	1587	NA	29	NA
2020-11-20	north_west	NA	NA	180	240	2859	67	NA	NA	NA	NA	NA	NA	NA	NA	NA	NA	NA	NA	NA	52	NA	NA	NA	NA	NA	NA	NA	NA	NA	15110	1214	NA	22	1479	NA	35	NA
2020-11-21	north_west	NA	NA	185	228	2769	85	NA	NA	NA	NA	NA	NA	NA	NA	NA	NA	NA	NA	NA	67	NA	NA	NA	NA	NA	NA	NA	NA	NA	7046	835	NA	17	1385	NA	14	NA
2020-11-22	north_west	NA	NA	216	233	2794	67	NA	NA	NA	NA	NA	NA	NA	NA	NA	NA	NA	NA	NA	51	NA	NA	NA	NA	NA	NA	NA	NA	NA	6062	864	NA	7	937	NA	11	NA
2020-11-23	north_west	NA	NA	181	234	2810	73	NA	NA	NA	NA	NA	NA	NA	NA	NA	NA	NA	NA	NA	57	NA	NA	NA	NA	NA	NA	NA	NA	NA	17153	1322	NA	6	992	NA	28	NA
2020-11-24	north_west	NA	NA	184	229	2811	63	NA	NA	NA	NA	NA	NA	NA	NA	NA	NA	NA	NA	NA	55	NA	NA	NA	NA	NA	NA	NA	NA	NA	19685	1062	NA	7	849	NA	27	NA
2020-11-25	north_west	NA	NA	216	228	2700	82	NA	NA	NA	NA	NA	NA	NA	NA	NA	NA	NA	NA	NA	60	NA	NA	NA	NA	NA	NA	NA	NA	NA	17220	1057	NA	7	667	NA	22	NA
2020-11-26	north_west	NA	NA	188	221	2607	59	NA	NA	NA	NA	NA	NA	NA	NA	NA	NA	NA	NA	NA	48	NA	NA	NA	NA	NA	NA	NA	NA	NA	15625	904	NA	6	553	NA	19	NA
2020-11-27	north_west	NA	NA	188	203	2551	62	NA	NA	NA	NA	NA	NA	NA	NA	NA	NA	NA	NA	NA	49	NA	NA	NA	NA	NA	NA	NA	NA	NA	13449	841	NA	2	599	NA	17	NA
2020-11-28	north_west	NA	NA	151	191	2355	55	NA	NA	NA	NA	NA	NA	NA	NA	NA	NA	NA	NA	NA	44	NA	NA	NA	NA	NA	NA	NA	NA	NA	6235	717	NA	3	576	NA	15	NA
2020-11-29	north_west	NA	NA	193	198	2510	53	NA	NA	NA	NA	NA	NA	NA	NA	NA	NA	NA	NA	NA	45	NA	NA	NA	NA	NA	NA	NA	NA	NA	5231	602	NA	5	434	NA	18	NA
2020-11-30	north_west	NA	NA	178	199	2572	57	NA	NA	NA	NA	NA	NA	NA	NA	NA	NA	NA	NA	NA	45	NA	NA	NA	NA	NA	NA	NA	NA	NA	16442	1176	NA	3	408	NA	21	NA
2020-12-01	north_west	NA	NA	213	194	2517	58	NA	NA	NA	NA	NA	NA	NA	NA	NA	NA	NA	NA	NA	43	NA	NA	NA	NA	NA	NA	NA	NA	NA	18535	989	NA	5	364	NA	15	NA
2020-12-02	north_west	NA	NA	156	186	2368	50	NA	NA	NA	NA	NA	NA	NA	NA	NA	NA	NA	NA	NA	37	NA	NA	NA	NA	NA	NA	NA	NA	NA	17723	859	NA	2	290	NA	21	NA
2020-03-16	south_east	NA	NA	NA	NA	NA	8	NA	NA	NA	NA	NA	NA	NA	NA	NA	NA	NA	NA	NA	8	NA	NA	NA	NA	NA	NA	NA	NA	NA	NA	NA	NA	NA	NA	NA	NA	NA
2020-03-17	south_east	NA	NA	NA	NA	NA	8	NA	NA	NA	NA	NA	NA	NA	NA	NA	NA	NA	NA	NA	7	NA	NA	NA	NA	NA	NA	NA	NA	NA	NA	NA	NA	NA	NA	NA	NA	NA
2020-03-18	south_east	NA	NA	NA	NA	NA	11	NA	NA	NA	NA	NA	NA	NA	NA	NA	NA	NA	NA	NA	11	NA	NA	NA	NA	NA	NA	NA	NA	NA	NA	NA	NA	NA	NA	NA	NA	NA
2020-03-19	south_east	NA	NA	103	NA	NA	8	NA	NA	NA	NA	NA	NA	NA	NA	NA	NA	NA	NA	NA	8	NA	NA	NA	NA	NA	NA	NA	NA	NA	NA	NA	NA	NA	NA	NA	NA	NA
2020-03-20	south_east	NA	NA	90	NA	188	15	NA	NA	NA	NA	NA	NA	NA	NA	NA	NA	NA	NA	NA	13	NA	NA	NA	NA	NA	NA	NA	NA	NA	NA	NA	NA	NA	NA	NA	NA	NA
2020-03-21	south_east	NA	NA	91	NA	332	13	NA	NA	NA	NA	NA	NA	NA	NA	NA	NA	NA	NA	NA	12	NA	NA	NA	NA	NA	NA	NA	NA	NA	NA	NA	NA	NA	NA	NA	NA	NA
2020-03-22	south_east	NA	NA	94	NA	439	28	NA	NA	NA	NA	NA	NA	NA	NA	NA	NA	NA	NA	NA	25	NA	NA	NA	NA	NA	NA	NA	NA	NA	NA	NA	NA	NA	NA	NA	NA	NA
2020-03-23	south_east	NA	NA	114	NA	480	24	NA	NA	NA	NA	NA	NA	NA	NA	NA	NA	NA	NA	NA	24	NA	NA	NA	NA	NA	NA	NA	NA	NA	NA	NA	NA	NA	NA	NA	NA	NA
2020-03-24	south_east	NA	NA	123	NA	506	29	NA	NA	NA	NA	NA	NA	NA	NA	NA	NA	NA	NA	NA	24	NA	NA	NA	NA	NA	NA	NA	NA	NA	NA	NA	NA	NA	NA	NA	NA	NA
2020-03-25	south_east	NA	NA	141	NA	610	37	NA	NA	NA	NA	NA	NA	NA	NA	NA	NA	NA	NA	NA	32	NA	NA	NA	NA	NA	NA	NA	NA	NA	NA	NA	NA	NA	NA	NA	NA	NA
2020-03-26	south_east	NA	NA	138	NA	654	40	NA	NA	NA	NA	NA	NA	NA	NA	NA	NA	NA	NA	NA	39	NA	NA	NA	NA	NA	NA	NA	NA	NA	NA	NA	NA	NA	NA	NA	NA	NA
2020-03-27	south_east	NA	NA	230	NA	800	45	NA	NA	NA	NA	NA	NA	NA	NA	NA	NA	NA	NA	NA	42	NA	NA	NA	NA	NA	NA	NA	NA	NA	NA	NA	NA	NA	NA	NA	NA	NA
2020-03-28	south_east	NA	NA	250	NA	861	38	NA	NA	NA	NA	NA	NA	NA	NA	NA	NA	NA	NA	NA	34	NA	NA	NA	NA	NA	NA	NA	NA	NA	NA	NA	NA	NA	NA	NA	NA	NA
2020-03-29	south_east	NA	NA	273	NA	1076	63	NA	NA	NA	NA	NA	NA	NA	NA	NA	NA	NA	NA	NA	58	NA	NA	NA	NA	NA	NA	NA	NA	NA	NA	NA	NA	NA	NA	NA	NA	NA
2020-03-30	south_east	NA	NA	317	NA	1284	67	NA	NA	NA	NA	NA	NA	NA	NA	NA	NA	NA	NA	NA	61	NA	NA	NA	NA	NA	NA	NA	NA	NA	NA	NA	NA	NA	NA	NA	NA	NA
2020-03-31	south_east	NA	NA	295	NA	1535	68	NA	NA	NA	NA	NA	NA	NA	NA	NA	NA	NA	NA	NA	67	NA	NA	NA	NA	NA	NA	NA	NA	NA	NA	NA	NA	NA	NA	NA	NA	NA
2020-04-01	south_east	NA	NA	304	NA	1461	83	NA	NA	NA	NA	NA	NA	NA	NA	NA	NA	NA	NA	NA	77	NA	NA	NA	NA	NA	NA	NA	NA	NA	NA	NA	NA	NA	NA	NA	NA	NA
2020-04-02	south_east	NA	NA	322	157	1715	79	NA	NA	NA	NA	NA	NA	NA	NA	NA	NA	NA	NA	NA	65	NA	NA	NA	NA	NA	NA	NA	NA	NA	NA	NA	NA	NA	NA	NA	NA	NA
2020-04-03	south_east	NA	NA	332	188	1683	80	NA	NA	NA	NA	NA	NA	NA	NA	NA	NA	NA	NA	NA	74	NA	NA	NA	NA	NA	NA	NA	NA	NA	NA	NA	NA	NA	NA	NA	NA	NA
2020-04-04	south_east	NA	NA	348	226	1848	110	NA	NA	NA	NA	NA	NA	NA	NA	NA	NA	NA	NA	NA	93	NA	NA	NA	NA	NA	NA	NA	NA	NA	NA	NA	NA	NA	NA	NA	NA	NA
2020-04-05	south_east	NA	NA	277	256	2037	102	NA	NA	NA	NA	NA	NA	NA	NA	NA	NA	NA	NA	NA	85	NA	NA	NA	NA	NA	NA	NA	NA	NA	NA	NA	NA	NA	NA	NA	NA	NA
2020-04-06	south_east	NA	NA	326	248	2055	103	NA	NA	NA	NA	NA	NA	NA	NA	NA	NA	NA	NA	NA	92	NA	NA	NA	NA	NA	NA	NA	NA	NA	NA	NA	NA	NA	NA	NA	NA	NA
2020-04-07	south_east	NA	NA	353	310	2280	115	NA	NA	NA	NA	NA	NA	NA	NA	NA	NA	NA	NA	NA	98	NA	NA	NA	NA	NA	NA	NA	NA	NA	NA	NA	NA	NA	NA	NA	NA	NA
2020-04-08	south_east	NA	NA	249	302	2290	110	NA	NA	NA	NA	NA	NA	NA	NA	NA	NA	NA	NA	NA	94	NA	NA	NA	NA	NA	NA	NA	NA	NA	NA	NA	NA	NA	NA	NA	NA	NA
2020-04-09	south_east	NA	NA	286	284	2174	127	NA	NA	NA	NA	NA	NA	NA	NA	NA	NA	NA	NA	NA	114	NA	NA	NA	NA	NA	NA	NA	NA	NA	NA	NA	NA	NA	NA	NA	NA	NA
2020-04-10	south_east	NA	NA	269	338	2297	105	NA	NA	NA	NA	NA	NA	NA	NA	NA	NA	NA	NA	NA	87	NA	NA	NA	NA	NA	NA	NA	NA	NA	NA	NA	NA	NA	NA	NA	NA	NA
2020-04-11	south_east	NA	NA	235	350	2285	110	NA	NA	NA	NA	NA	NA	NA	NA	NA	NA	NA	NA	NA	91	NA	NA	NA	NA	NA	NA	NA	NA	NA	NA	NA	NA	NA	NA	NA	NA	NA
2020-04-12	south_east	NA	NA	228	353	2342	115	NA	NA	NA	NA	NA	NA	NA	NA	NA	NA	NA	NA	NA	95	NA	NA	NA	NA	NA	NA	NA	NA	NA	NA	NA	NA	NA	NA	NA	NA	NA
2020-04-13	south_east	NA	NA	227	342	2346	96	NA	NA	NA	NA	NA	NA	NA	NA	NA	NA	NA	NA	NA	80	NA	NA	NA	NA	NA	NA	NA	NA	NA	NA	NA	NA	NA	NA	NA	NA	NA
2020-04-14	south_east	NA	NA	185	342	2347	94	NA	NA	NA	NA	NA	NA	NA	NA	NA	NA	NA	NA	NA	73	NA	NA	NA	NA	NA	NA	NA	NA	NA	NA	NA	NA	NA	NA	NA	NA	NA
2020-04-15	south_east	NA	NA	228	355	2262	90	NA	NA	NA	NA	NA	NA	NA	NA	NA	NA	NA	NA	NA	77	NA	NA	NA	NA	NA	NA	NA	NA	NA	NA	NA	NA	NA	NA	NA	NA	NA
2020-04-16	south_east	NA	NA	326	345	2245	84	NA	NA	NA	NA	NA	NA	NA	NA	NA	NA	NA	NA	NA	54	NA	NA	NA	NA	NA	NA	NA	NA	NA	NA	NA	NA	NA	NA	NA	NA	NA
2020-04-17	south_east	NA	NA	260	350	2205	104	NA	NA	NA	NA	NA	NA	NA	NA	NA	NA	NA	NA	NA	86	NA	NA	NA	NA	NA	NA	NA	NA	NA	NA	NA	NA	NA	NA	NA	NA	NA
2020-04-18	south_east	NA	NA	180	350	2250	76	NA	NA	NA	NA	NA	NA	NA	NA	NA	NA	NA	NA	NA	53	NA	NA	NA	NA	NA	NA	NA	NA	NA	NA	NA	NA	NA	NA	NA	NA	NA
2020-04-19	south_east	NA	NA	199	340	2278	104	NA	NA	NA	NA	NA	NA	NA	NA	NA	NA	NA	NA	NA	73	NA	NA	NA	NA	NA	NA	NA	NA	NA	NA	NA	NA	NA	NA	NA	NA	NA
2020-04-20	south_east	NA	NA	227	335	2261	110	NA	NA	NA	NA	NA	NA	NA	NA	NA	NA	NA	NA	NA	88	NA	NA	NA	NA	NA	NA	NA	NA	NA	NA	NA	NA	NA	NA	NA	NA	NA
2020-04-21	south_east	NA	NA	198	334	2185	85	NA	NA	NA	NA	NA	NA	NA	NA	NA	NA	NA	NA	NA	57	NA	NA	NA	NA	NA	NA	NA	NA	NA	NA	NA	NA	NA	NA	NA	NA	NA
2020-04-22	south_east	NA	NA	202	340	2164	83	NA	NA	NA	NA	NA	NA	NA	NA	NA	NA	NA	NA	NA	61	NA	NA	NA	NA	NA	NA	NA	NA	NA	NA	NA	NA	NA	NA	NA	NA	NA
2020-04-23	south_east	NA	NA	181	324	2034	86	NA	NA	NA	NA	NA	NA	NA	NA	NA	NA	NA	NA	NA	62	NA	NA	NA	NA	NA	NA	NA	NA	NA	NA	NA	NA	NA	NA	NA	NA	NA
2020-04-24	south_east	NA	NA	235	311	1909	91	NA	NA	NA	NA	NA	NA	NA	NA	NA	NA	NA	NA	NA	62	NA	NA	NA	NA	NA	NA	NA	NA	NA	NA	NA	NA	NA	NA	NA	NA	NA
2020-04-25	south_east	NA	NA	168	298	1849	89	NA	NA	NA	NA	NA	NA	NA	NA	NA	NA	NA	NA	NA	53	NA	NA	NA	NA	NA	NA	NA	NA	NA	NA	NA	NA	NA	NA	NA	NA	NA
2020-04-26	south_east	NA	NA	182	273	1775	76	NA	NA	NA	NA	NA	NA	NA	NA	NA	NA	NA	NA	NA	48	NA	NA	NA	NA	NA	NA	NA	NA	NA	NA	NA	NA	NA	NA	NA	NA	NA
2020-04-27	south_east	NA	NA	199	279	1831	60	NA	NA	NA	NA	NA	NA	NA	NA	NA	NA	NA	NA	NA	43	NA	NA	NA	NA	NA	NA	NA	NA	NA	NA	NA	NA	NA	NA	NA	NA	NA
2020-04-28	south_east	NA	NA	153	273	1791	68	NA	NA	NA	NA	NA	NA	NA	NA	NA	NA	NA	NA	NA	44	NA	NA	NA	NA	NA	NA	NA	NA	NA	NA	NA	NA	NA	NA	NA	NA	NA
2020-04-29	south_east	NA	NA	196	253	1657	67	NA	NA	NA	NA	NA	NA	NA	NA	NA	NA	NA	NA	NA	43	NA	NA	NA	NA	NA	NA	NA	NA	NA	NA	NA	NA	NA	NA	NA	NA	NA
2020-04-30	south_east	NA	NA	164	254	1655	51	NA	NA	NA	NA	NA	NA	NA	NA	NA	NA	NA	NA	NA	32	NA	NA	NA	NA	NA	NA	NA	NA	NA	NA	NA	NA	NA	NA	NA	NA	NA
2020-05-01	south_east	NA	NA	154	246	1648	73	NA	NA	NA	NA	NA	NA	NA	NA	NA	NA	NA	NA	NA	40	NA	NA	NA	NA	NA	NA	NA	NA	NA	NA	NA	NA	0	18	NA	NA	NA
2020-05-02	south_east	NA	NA	142	227	1544	54	NA	NA	NA	NA	NA	NA	NA	NA	NA	NA	NA	NA	NA	32	NA	NA	NA	NA	NA	NA	NA	NA	NA	NA	NA	NA	0	6	NA	NA	NA
2020-05-03	south_east	NA	NA	137	226	1523	32	NA	NA	NA	NA	NA	NA	NA	NA	NA	NA	NA	NA	NA	19	NA	NA	NA	NA	NA	NA	NA	NA	NA	NA	NA	NA	0	2	NA	NA	NA
2020-05-04	south_east	NA	NA	121	223	1553	58	NA	NA	NA	NA	NA	NA	NA	NA	NA	NA	NA	NA	NA	32	NA	NA	NA	NA	NA	NA	NA	NA	NA	NA	NA	NA	0	10	NA	NA	NA
2020-05-05	south_east	NA	NA	111	209	1499	51	NA	NA	NA	NA	NA	NA	NA	NA	NA	NA	NA	NA	NA	29	NA	NA	NA	NA	NA	NA	NA	NA	NA	NA	NA	NA	0	112	NA	NA	NA
2020-05-06	south_east	NA	NA	127	195	1421	42	NA	NA	NA	NA	NA	NA	NA	NA	NA	NA	NA	NA	NA	26	NA	NA	NA	NA	NA	NA	NA	NA	NA	NA	NA	NA	0	61	NA	NA	NA
2020-05-07	south_east	NA	NA	107	185	1351	47	NA	NA	NA	NA	NA	NA	NA	NA	NA	NA	NA	NA	NA	24	NA	NA	NA	NA	NA	NA	NA	NA	NA	NA	NA	NA	1	67	NA	NA	NA
2020-05-08	south_east	NA	NA	91	185	1279	43	NA	NA	NA	NA	NA	NA	NA	NA	NA	NA	NA	NA	NA	24	NA	NA	NA	NA	NA	NA	NA	NA	NA	NA	NA	NA	0	17	NA	NA	NA
2020-05-09	south_east	NA	NA	96	171	1206	55	NA	NA	NA	NA	NA	NA	NA	NA	NA	NA	NA	NA	NA	27	NA	NA	NA	NA	NA	NA	NA	NA	NA	NA	NA	NA	0	216	NA	NA	NA
2020-05-10	south_east	NA	NA	139	175	1181	31	NA	NA	NA	NA	NA	NA	NA	NA	NA	NA	NA	NA	NA	17	NA	NA	NA	NA	NA	NA	NA	NA	NA	NA	NA	NA	0	24	NA	NA	NA
2020-05-11	south_east	NA	NA	113	163	1196	36	NA	NA	NA	NA	NA	NA	NA	NA	NA	NA	NA	NA	NA	20	NA	NA	NA	NA	NA	NA	NA	NA	NA	NA	NA	NA	3	299	NA	NA	NA
2020-05-12	south_east	NA	NA	109	153	1168	45	NA	NA	NA	NA	NA	NA	NA	NA	NA	NA	NA	NA	NA	26	NA	NA	NA	NA	NA	NA	NA	NA	NA	NA	NA	NA	0	213	NA	NA	NA
2020-05-13	south_east	NA	NA	99	148	1126	36	NA	NA	NA	NA	NA	NA	NA	NA	NA	NA	NA	NA	NA	20	NA	NA	NA	NA	NA	NA	NA	NA	NA	NA	NA	NA	0	284	NA	NA	NA
2020-05-14	south_east	NA	NA	113	150	1092	49	NA	NA	NA	NA	NA	NA	NA	NA	NA	NA	NA	NA	NA	30	NA	NA	NA	NA	NA	NA	NA	NA	NA	NA	NA	NA	1	407	NA	NA	NA
2020-05-15	south_east	NA	NA	85	133	1073	39	NA	NA	NA	NA	NA	NA	NA	NA	NA	NA	NA	NA	NA	25	NA	NA	NA	NA	NA	NA	NA	NA	NA	NA	NA	NA	2	826	NA	NA	NA
2020-05-16	south_east	NA	NA	71	130	982	33	NA	NA	NA	NA	NA	NA	NA	NA	NA	NA	NA	NA	NA	18	NA	NA	NA	NA	NA	NA	NA	NA	NA	NA	NA	NA	5	1336	NA	NA	NA
2020-05-17	south_east	NA	NA	94	118	966	29	NA	NA	NA	NA	NA	NA	NA	NA	NA	NA	NA	NA	NA	12	NA	NA	NA	NA	NA	NA	NA	NA	NA	NA	NA	NA	5	1707	NA	NA	NA
2020-05-18	south_east	NA	NA	104	117	959	30	NA	NA	NA	NA	NA	NA	NA	NA	NA	NA	NA	NA	NA	19	NA	NA	NA	NA	NA	NA	NA	NA	NA	NA	NA	NA	0	1332	NA	NA	NA
2020-05-19	south_east	NA	NA	96	110	940	29	NA	NA	NA	NA	NA	NA	NA	NA	NA	NA	NA	NA	NA	15	NA	NA	NA	NA	NA	NA	NA	NA	NA	NA	NA	NA	3	2058	NA	NA	NA
2020-05-20	south_east	NA	NA	107	104	903	38	NA	NA	NA	NA	NA	NA	NA	NA	NA	NA	NA	NA	NA	20	NA	NA	NA	NA	NA	NA	NA	NA	NA	NA	NA	NA	3	2342	NA	NA	NA
2020-05-21	south_east	NA	NA	88	99	907	18	NA	NA	NA	NA	NA	NA	NA	NA	NA	NA	NA	NA	NA	11	NA	NA	NA	NA	NA	NA	NA	NA	NA	NA	NA	NA	3	2601	NA	NA	NA
2020-05-22	south_east	NA	NA	78	97	924	38	NA	NA	NA	NA	NA	NA	NA	NA	NA	NA	NA	NA	NA	20	NA	NA	NA	NA	NA	NA	NA	NA	NA	NA	NA	NA	2	2706	NA	NA	NA
2020-05-23	south_east	NA	NA	59	89	851	32	NA	NA	NA	NA	NA	NA	NA	NA	NA	NA	NA	NA	NA	18	NA	NA	NA	NA	NA	NA	NA	NA	NA	NA	NA	NA	2	2181	NA	NA	NA
2020-05-24	south_east	NA	NA	78	95	880	25	NA	NA	NA	NA	NA	NA	NA	NA	NA	NA	NA	NA	NA	17	NA	NA	NA	NA	NA	NA	NA	NA	NA	NA	NA	NA	1	1150	NA	NA	NA
2020-05-25	south_east	NA	NA	82	88	826	17	NA	NA	NA	NA	NA	NA	NA	NA	NA	NA	NA	NA	NA	10	NA	NA	NA	NA	NA	NA	NA	NA	NA	NA	NA	NA	4	658	NA	NA	NA
2020-05-26	south_east	NA	NA	74	86	851	27	NA	NA	NA	NA	NA	NA	NA	NA	NA	NA	NA	NA	NA	15	NA	NA	NA	NA	NA	NA	NA	NA	NA	NA	NA	NA	1	952	NA	NA	NA
2020-05-27	south_east	NA	NA	72	84	821	25	NA	NA	NA	NA	NA	NA	NA	NA	NA	NA	NA	NA	NA	18	NA	NA	NA	NA	NA	NA	NA	NA	NA	NA	NA	NA	1	1139	NA	NA	NA
2020-05-28	south_east	NA	NA	79	81	765	22	NA	NA	NA	NA	NA	NA	NA	NA	NA	NA	NA	NA	NA	11	NA	NA	NA	NA	NA	NA	NA	NA	NA	NA	NA	NA	1	860	NA	NA	NA
2020-05-29	south_east	NA	NA	65	73	753	24	NA	NA	NA	NA	NA	NA	NA	NA	NA	NA	NA	NA	NA	17	NA	NA	NA	NA	NA	NA	NA	NA	NA	NA	NA	NA	0	378	NA	NA	NA
2020-05-30	south_east	NA	NA	74	72	694	22	NA	NA	NA	NA	NA	NA	NA	NA	NA	NA	NA	NA	NA	12	NA	NA	NA	NA	NA	NA	NA	NA	NA	NA	NA	NA	0	252	NA	NA	NA
2020-05-31	south_east	NA	NA	46	70	700	19	NA	NA	NA	NA	NA	NA	NA	NA	NA	NA	NA	NA	NA	10	NA	NA	NA	NA	NA	NA	NA	NA	NA	NA	NA	NA	0	374	NA	NA	NA
2020-06-01	south_east	NA	NA	56	64	720	19	NA	NA	NA	NA	NA	NA	NA	NA	NA	NA	NA	NA	NA	10	NA	NA	NA	NA	NA	NA	NA	NA	NA	6353	113	NA	2	119	NA	NA	NA
2020-06-02	south_east	NA	NA	83	59	701	26	NA	NA	NA	NA	NA	NA	NA	NA	NA	NA	NA	NA	NA	13	NA	NA	NA	NA	NA	NA	NA	NA	NA	7495	125	NA	NA	NA	NA	NA	NA
2020-06-03	south_east	NA	NA	57	52	689	23	NA	NA	NA	NA	NA	NA	NA	NA	NA	NA	NA	NA	NA	17	NA	NA	NA	NA	NA	NA	NA	NA	NA	7583	52	NA	NA	NA	NA	NA	NA
2020-06-04	south_east	NA	NA	56	48	671	18	NA	NA	NA	NA	NA	NA	NA	NA	NA	NA	NA	NA	NA	9	NA	NA	NA	NA	NA	NA	NA	NA	NA	7521	87	NA	NA	NA	NA	NA	NA
2020-06-05	south_east	NA	NA	42	46	648	15	NA	NA	NA	NA	NA	NA	NA	NA	NA	NA	NA	NA	NA	9	NA	NA	NA	NA	NA	NA	NA	NA	NA	6397	74	NA	NA	NA	NA	NA	NA
2020-06-06	south_east	NA	NA	49	45	634	11	NA	NA	NA	NA	NA	NA	NA	NA	NA	NA	NA	NA	NA	7	NA	NA	NA	NA	NA	NA	NA	NA	NA	3858	42	NA	NA	NA	NA	NA	NA
2020-06-07	south_east	NA	NA	43	42	604	15	NA	NA	NA	NA	NA	NA	NA	NA	NA	NA	NA	NA	NA	9	NA	NA	NA	NA	NA	NA	NA	NA	NA	3132	30	NA	NA	NA	NA	NA	NA
2020-06-08	south_east	NA	NA	38	42	605	12	NA	NA	NA	NA	NA	NA	NA	NA	NA	NA	NA	NA	NA	8	NA	NA	NA	NA	NA	NA	NA	NA	NA	6193	66	NA	NA	NA	NA	NA	NA
2020-06-09	south_east	NA	NA	39	38	574	18	NA	NA	NA	NA	NA	NA	NA	NA	NA	NA	NA	NA	NA	10	NA	NA	NA	NA	NA	NA	NA	NA	NA	7365	60	NA	NA	NA	NA	NA	NA
2020-06-10	south_east	NA	NA	23	32	556	14	NA	NA	NA	NA	NA	NA	NA	NA	NA	NA	NA	NA	NA	8	NA	NA	NA	NA	NA	NA	NA	NA	NA	6496	58	NA	NA	NA	NA	NA	NA
2020-06-11	south_east	NA	NA	27	32	539	9	NA	NA	NA	NA	NA	NA	NA	NA	NA	NA	NA	NA	NA	6	NA	NA	NA	NA	NA	NA	NA	NA	NA	6261	52	NA	NA	NA	NA	NA	NA
2020-06-12	south_east	NA	NA	28	28	511	8	NA	NA	NA	NA	NA	NA	NA	NA	NA	NA	NA	NA	NA	5	NA	NA	NA	NA	NA	NA	NA	NA	NA	4956	35	NA	NA	NA	NA	NA	NA
2020-06-13	south_east	NA	NA	28	30	480	11	NA	NA	NA	NA	NA	NA	NA	NA	NA	NA	NA	NA	NA	6	NA	NA	NA	NA	NA	NA	NA	NA	NA	2915	27	NA	NA	NA	NA	NA	NA
2020-06-14	south_east	NA	NA	46	34	489	9	NA	NA	NA	NA	NA	NA	NA	NA	NA	NA	NA	NA	NA	5	NA	NA	NA	NA	NA	NA	NA	NA	NA	2391	36	NA	NA	NA	NA	NA	NA
2020-06-15	south_east	NA	NA	45	29	476	8	NA	NA	NA	NA	NA	NA	NA	NA	NA	NA	NA	NA	NA	6	NA	NA	NA	NA	NA	NA	NA	NA	NA	4119	46	NA	NA	NA	NA	NA	NA
2020-06-16	south_east	NA	NA	37	26	474	13	NA	NA	NA	NA	NA	NA	NA	NA	NA	NA	NA	NA	NA	11	NA	NA	NA	NA	NA	NA	NA	NA	NA	4239	39	NA	NA	NA	NA	NA	NA
2020-06-17	south_east	NA	NA	28	26	467	10	NA	NA	NA	NA	NA	NA	NA	NA	NA	NA	NA	NA	NA	7	NA	NA	NA	NA	NA	NA	NA	NA	NA	3921	30	NA	NA	NA	NA	NA	NA
2020-06-18	south_east	NA	NA	22	22	431	5	NA	NA	NA	NA	NA	NA	NA	NA	NA	NA	NA	NA	NA	4	NA	NA	NA	NA	NA	NA	NA	NA	NA	4562	33	NA	NA	NA	NA	NA	NA
2020-06-19	south_east	NA	NA	25	24	430	9	NA	NA	NA	NA	NA	NA	NA	NA	NA	NA	NA	NA	NA	7	NA	NA	NA	NA	NA	NA	NA	NA	NA	4007	35	NA	0	60	NA	NA	NA
2020-06-20	south_east	NA	NA	35	22	373	7	NA	NA	NA	NA	NA	NA	NA	NA	NA	NA	NA	NA	NA	5	NA	NA	NA	NA	NA	NA	NA	NA	NA	1978	22	NA	2	723	NA	NA	NA
2020-06-21	south_east	NA	NA	27	22	395	6	NA	NA	NA	NA	NA	NA	NA	NA	NA	NA	NA	NA	NA	4	NA	NA	NA	NA	NA	NA	NA	NA	NA	1870	16	NA	1	952	NA	NA	NA
2020-06-22	south_east	NA	NA	32	21	381	6	NA	NA	NA	NA	NA	NA	NA	NA	NA	NA	NA	NA	NA	3	NA	NA	NA	NA	NA	NA	NA	NA	NA	3960	24	NA	0	1963	NA	NA	NA
2020-06-23	south_east	NA	NA	21	21	370	7	NA	NA	NA	NA	NA	NA	NA	NA	NA	NA	NA	NA	NA	7	NA	NA	NA	NA	NA	NA	NA	NA	NA	4302	23	NA	5	2115	NA	NA	NA
2020-06-24	south_east	NA	NA	27	18	338	10	NA	NA	NA	NA	NA	NA	NA	NA	NA	NA	NA	NA	NA	5	NA	NA	NA	NA	NA	NA	NA	NA	NA	4802	21	NA	2	2542	NA	NA	NA
2020-06-25	south_east	NA	NA	27	19	342	9	NA	NA	NA	NA	NA	NA	NA	NA	NA	NA	NA	NA	NA	6	NA	NA	NA	NA	NA	NA	NA	NA	NA	4343	31	NA	1	3546	NA	NA	NA
2020-06-26	south_east	NA	NA	22	17	286	8	NA	NA	NA	NA	NA	NA	NA	NA	NA	NA	NA	NA	NA	7	NA	NA	NA	NA	NA	NA	NA	NA	NA	4427	30	NA	1	3785	NA	NA	NA
2020-06-27	south_east	NA	NA	31	20	303	7	NA	NA	NA	NA	NA	NA	NA	NA	NA	NA	NA	NA	NA	5	NA	NA	NA	NA	NA	NA	NA	NA	NA	2501	33	NA	0	3023	NA	NA	NA
2020-06-28	south_east	NA	NA	24	20	297	8	NA	NA	NA	NA	NA	NA	NA	NA	NA	NA	NA	NA	NA	6	NA	NA	NA	NA	NA	NA	NA	NA	NA	2295	22	NA	1	2267	NA	NA	NA
2020-06-29	south_east	NA	NA	23	21	309	5	NA	NA	NA	NA	NA	NA	NA	NA	NA	NA	NA	NA	NA	3	NA	NA	NA	NA	NA	NA	NA	NA	NA	6343	33	NA	3	3189	NA	NA	NA
2020-06-30	south_east	NA	NA	31	20	282	5	NA	NA	NA	NA	NA	NA	NA	NA	NA	NA	NA	NA	NA	4	NA	NA	NA	NA	NA	NA	NA	NA	NA	5777	27	NA	0	3054	NA	NA	NA
2020-07-01	south_east	NA	NA	27	18	273	5	NA	NA	NA	NA	NA	NA	NA	NA	NA	NA	NA	NA	NA	3	NA	NA	NA	NA	NA	NA	NA	NA	NA	6650	29	NA	2	2317	NA	NA	NA
2020-07-02	south_east	NA	NA	20	22	279	7	NA	NA	NA	NA	NA	NA	NA	NA	NA	NA	NA	NA	NA	6	NA	NA	NA	NA	NA	NA	NA	NA	NA	6336	24	NA	1	1534	NA	NA	NA
2020-07-03	south_east	NA	NA	19	21	279	4	NA	NA	NA	NA	NA	NA	NA	NA	NA	NA	NA	NA	NA	4	NA	NA	NA	NA	NA	NA	NA	NA	NA	5217	20	NA	0	1171	NA	NA	NA
2020-07-04	south_east	NA	NA	21	16	256	9	NA	NA	NA	NA	NA	NA	NA	NA	NA	NA	NA	NA	NA	7	NA	NA	NA	NA	NA	NA	NA	NA	NA	2702	11	NA	2	789	NA	NA	NA
2020-07-05	south_east	NA	NA	15	15	253	3	NA	NA	NA	NA	NA	NA	NA	NA	NA	NA	NA	NA	NA	2	NA	NA	NA	NA	NA	NA	NA	NA	NA	2424	29	NA	0	308	NA	NA	NA
2020-07-06	south_east	NA	NA	19	15	251	6	NA	NA	NA	NA	NA	NA	NA	NA	NA	NA	NA	NA	NA	5	NA	NA	NA	NA	NA	NA	NA	NA	NA	6505	17	NA	0	455	NA	NA	NA
2020-07-07	south_east	NA	NA	23	10	252	5	NA	NA	NA	NA	NA	NA	NA	NA	NA	NA	NA	NA	NA	3	NA	NA	NA	NA	NA	NA	NA	NA	NA	8464	26	NA	0	1	NA	NA	NA
2020-07-08	south_east	NA	NA	19	8	242	5	NA	NA	NA	NA	NA	NA	NA	NA	NA	NA	NA	NA	NA	4	NA	NA	NA	NA	NA	NA	NA	NA	NA	9630	47	NA	NA	NA	NA	NA	NA
2020-07-09	south_east	NA	NA	25	10	244	9	NA	NA	NA	NA	NA	NA	NA	NA	NA	NA	NA	NA	NA	7	NA	NA	NA	NA	NA	NA	NA	NA	NA	8909	39	NA	NA	NA	NA	NA	NA
2020-07-10	south_east	NA	NA	16	10	235	5	NA	NA	NA	NA	NA	NA	NA	NA	NA	NA	NA	NA	NA	4	NA	NA	NA	NA	NA	NA	NA	NA	NA	6840	45	NA	NA	NA	NA	NA	NA
2020-07-11	south_east	NA	NA	14	11	227	6	NA	NA	NA	NA	NA	NA	NA	NA	NA	NA	NA	NA	NA	3	NA	NA	NA	NA	NA	NA	NA	NA	NA	2910	14	NA	NA	NA	NA	NA	NA
2020-07-12	south_east	NA	NA	8	10	222	3	NA	NA	NA	NA	NA	NA	NA	NA	NA	NA	NA	NA	NA	2	NA	NA	NA	NA	NA	NA	NA	NA	NA	2690	14	NA	NA	NA	NA	NA	NA
2020-07-13	south_east	NA	NA	25	10	222	5	NA	NA	NA	NA	NA	NA	NA	NA	NA	NA	NA	NA	NA	4	NA	NA	NA	NA	NA	NA	NA	NA	NA	8753	37	NA	NA	NA	NA	NA	NA
2020-07-14	south_east	NA	NA	15	10	215	7	NA	NA	NA	NA	NA	NA	NA	NA	NA	NA	NA	NA	NA	5	NA	NA	NA	NA	NA	NA	NA	NA	NA	10512	34	NA	NA	NA	NA	NA	NA
2020-07-15	south_east	NA	NA	15	12	215	4	NA	NA	NA	NA	NA	NA	NA	NA	NA	NA	NA	NA	NA	4	NA	NA	NA	NA	NA	NA	NA	NA	NA	10384	46	NA	NA	NA	NA	NA	NA
2020-07-16	south_east	NA	NA	15	10	201	3	NA	NA	NA	NA	NA	NA	NA	NA	NA	NA	NA	NA	NA	2	NA	NA	NA	NA	NA	NA	NA	NA	NA	8603	34	NA	NA	NA	NA	NA	NA
2020-07-17	south_east	NA	NA	12	10	203	4	NA	NA	NA	NA	NA	NA	NA	NA	NA	NA	NA	NA	NA	3	NA	NA	NA	NA	NA	NA	NA	NA	NA	8233	31	NA	NA	NA	NA	NA	NA
2020-07-18	south_east	NA	NA	11	11	194	3	NA	NA	NA	NA	NA	NA	NA	NA	NA	NA	NA	NA	NA	3	NA	NA	NA	NA	NA	NA	NA	NA	NA	4149	35	NA	NA	NA	NA	NA	NA
2020-07-19	south_east	NA	NA	13	12	198	4	NA	NA	NA	NA	NA	NA	NA	NA	NA	NA	NA	NA	NA	2	NA	NA	NA	NA	NA	NA	NA	NA	NA	4074	29	NA	NA	NA	NA	NA	NA
2020-07-20	south_east	NA	NA	8	11	200	4	NA	NA	NA	NA	NA	NA	NA	NA	NA	NA	NA	NA	NA	4	NA	NA	NA	NA	NA	NA	NA	NA	NA	12387	47	NA	NA	NA	NA	NA	NA
2020-07-21	south_east	NA	NA	7	12	193	5	NA	NA	NA	NA	NA	NA	NA	NA	NA	NA	NA	NA	NA	5	NA	NA	NA	NA	NA	NA	NA	NA	NA	11748	53	NA	NA	NA	NA	NA	NA
2020-07-22	south_east	NA	NA	11	10	179	2	NA	NA	NA	NA	NA	NA	NA	NA	NA	NA	NA	NA	NA	2	NA	NA	NA	NA	NA	NA	NA	NA	NA	10777	53	NA	NA	NA	NA	NA	NA
2020-07-23	south_east	NA	NA	12	12	167	3	NA	NA	NA	NA	NA	NA	NA	NA	NA	NA	NA	NA	NA	2	NA	NA	NA	NA	NA	NA	NA	NA	NA	9434	51	NA	NA	NA	NA	NA	NA
2020-07-24	south_east	NA	NA	14	12	157	1	NA	NA	NA	NA	NA	NA	NA	NA	NA	NA	NA	NA	NA	1	NA	NA	NA	NA	NA	NA	NA	NA	NA	7666	32	NA	0	169	NA	NA	NA
2020-07-25	south_east	NA	NA	7	9	143	2	NA	NA	NA	NA	NA	NA	NA	NA	NA	NA	NA	NA	NA	2	NA	NA	NA	NA	NA	NA	NA	NA	NA	4029	29	NA	0	1705	NA	NA	NA
2020-07-26	south_east	NA	NA	9	11	141	3	NA	NA	NA	NA	NA	NA	NA	NA	NA	NA	NA	NA	NA	2	NA	NA	NA	NA	NA	NA	NA	NA	NA	3829	26	NA	1	2202	NA	NA	NA
2020-07-27	south_east	NA	NA	13	12	118	1	NA	NA	NA	NA	NA	NA	NA	NA	NA	NA	NA	NA	NA	NA	NA	NA	NA	NA	NA	NA	NA	NA	NA	10331	52	NA	0	3266	NA	NA	NA
2020-07-28	south_east	NA	NA	12	12	135	4	NA	NA	NA	NA	NA	NA	NA	NA	NA	NA	NA	NA	NA	2	NA	NA	NA	NA	NA	NA	NA	NA	NA	11374	45	NA	0	3079	NA	NA	NA
2020-07-29	south_east	NA	NA	9	12	141	3	NA	NA	NA	NA	NA	NA	NA	NA	NA	NA	NA	NA	NA	3	NA	NA	NA	NA	NA	NA	NA	NA	NA	12547	55	NA	1	2936	NA	NA	NA
2020-07-30	south_east	NA	NA	8	11	136	1	NA	NA	NA	NA	NA	NA	NA	NA	NA	NA	NA	NA	NA	1	NA	NA	NA	NA	NA	NA	NA	NA	NA	10206	38	NA	0	2871	NA	NA	NA
2020-07-31	south_east	NA	NA	10	12	132	4	NA	NA	NA	NA	NA	NA	NA	NA	NA	NA	NA	NA	NA	1	NA	NA	NA	NA	NA	NA	NA	NA	NA	8203	27	NA	1	2856	NA	NA	NA
2020-08-01	south_east	NA	NA	14	12	123	2	NA	NA	NA	NA	NA	NA	NA	NA	NA	NA	NA	NA	NA	2	NA	NA	NA	NA	NA	NA	NA	NA	NA	4595	18	NA	0	2186	NA	NA	NA
2020-08-02	south_east	NA	NA	5	15	122	2	NA	NA	NA	NA	NA	NA	NA	NA	NA	NA	NA	NA	NA	1	NA	NA	NA	NA	NA	NA	NA	NA	NA	4396	14	NA	0	1766	NA	NA	NA
2020-08-03	south_east	NA	NA	4	12	122	1	NA	NA	NA	NA	NA	NA	NA	NA	NA	NA	NA	NA	NA	NA	NA	NA	NA	NA	NA	NA	NA	NA	NA	11592	41	NA	1	2822	NA	NA	NA
2020-08-04	south_east	NA	NA	9	9	111	NA	NA	NA	NA	NA	NA	NA	NA	NA	NA	NA	NA	NA	NA	NA	NA	NA	NA	NA	NA	NA	NA	NA	NA	12771	48	NA	0	2377	NA	NA	NA
2020-08-05	south_east	NA	NA	12	9	106	2	NA	NA	NA	NA	NA	NA	NA	NA	NA	NA	NA	NA	NA	NA	NA	NA	NA	NA	NA	NA	NA	NA	NA	13252	45	NA	0	2035	NA	NA	NA
2020-08-06	south_east	NA	NA	2	8	78	3	NA	NA	NA	NA	NA	NA	NA	NA	NA	NA	NA	NA	NA	1	NA	NA	NA	NA	NA	NA	NA	NA	NA	11206	39	NA	1	1551	NA	NA	NA
2020-08-07	south_east	NA	NA	6	8	77	NA	NA	NA	NA	NA	NA	NA	NA	NA	NA	NA	NA	NA	NA	NA	NA	NA	NA	NA	NA	NA	NA	NA	NA	9272	30	NA	1	1227	NA	NA	NA
2020-08-08	south_east	NA	NA	7	7	80	1	NA	NA	NA	NA	NA	NA	NA	NA	NA	NA	NA	NA	NA	1	NA	NA	NA	NA	NA	NA	NA	NA	NA	4166	19	NA	1	861	NA	NA	NA
2020-08-09	south_east	NA	NA	4	8	72	2	NA	NA	NA	NA	NA	NA	NA	NA	NA	NA	NA	NA	NA	NA	NA	NA	NA	NA	NA	NA	NA	NA	NA	3537	9	NA	0	535	NA	NA	NA
2020-08-10	south_east	NA	NA	4	8	82	4	NA	NA	NA	NA	NA	NA	NA	NA	NA	NA	NA	NA	NA	2	NA	NA	NA	NA	NA	NA	NA	NA	NA	11219	68	NA	0	1021	NA	NA	NA
2020-08-11	south_east	NA	NA	3	8	68	NA	NA	NA	NA	NA	NA	NA	NA	NA	NA	NA	NA	NA	NA	NA	NA	NA	NA	NA	NA	NA	NA	NA	NA	12822	53	NA	0	3	NA	NA	NA
2020-08-12	south_east	NA	NA	13	7	59	NA	NA	NA	NA	NA	NA	NA	NA	NA	NA	NA	NA	NA	NA	NA	NA	NA	NA	NA	NA	NA	NA	NA	NA	12796	39	NA	NA	NA	NA	NA	NA
2020-08-13	south_east	NA	NA	10	9	63	1	NA	NA	NA	NA	NA	NA	NA	NA	NA	NA	NA	NA	NA	1	NA	NA	NA	NA	NA	NA	NA	NA	NA	11381	52	NA	NA	NA	NA	NA	NA
2020-08-14	south_east	NA	NA	9	10	72	2	NA	NA	NA	NA	NA	NA	NA	NA	NA	NA	NA	NA	NA	1	NA	NA	NA	NA	NA	NA	NA	NA	NA	10244	47	NA	NA	NA	NA	NA	NA
2020-08-15	south_east	NA	NA	3	9	72	1	NA	NA	NA	NA	NA	NA	NA	NA	NA	NA	NA	NA	NA	1	NA	NA	NA	NA	NA	NA	NA	NA	NA	5424	24	NA	NA	NA	NA	NA	NA
2020-08-16	south_east	NA	NA	5	9	71	1	NA	NA	NA	NA	NA	NA	NA	NA	NA	NA	NA	NA	NA	1	NA	NA	NA	NA	NA	NA	NA	NA	NA	4382	23	NA	NA	NA	NA	NA	NA
2020-08-17	south_east	NA	NA	5	9	69	NA	NA	NA	NA	NA	NA	NA	NA	NA	NA	NA	NA	NA	NA	NA	NA	NA	NA	NA	NA	NA	NA	NA	NA	13087	64	NA	NA	NA	NA	NA	NA
2020-08-18	south_east	NA	NA	6	9	70	1	NA	NA	NA	NA	NA	NA	NA	NA	NA	NA	NA	NA	NA	1	NA	NA	NA	NA	NA	NA	NA	NA	NA	14159	42	NA	NA	NA	NA	NA	NA
2020-08-19	south_east	NA	NA	7	8	65	NA	NA	NA	NA	NA	NA	NA	NA	NA	NA	NA	NA	NA	NA	NA	NA	NA	NA	NA	NA	NA	NA	NA	NA	14582	69	NA	NA	NA	NA	NA	NA
2020-08-20	south_east	NA	NA	4	8	64	1	NA	NA	NA	NA	NA	NA	NA	NA	NA	NA	NA	NA	NA	NA	NA	NA	NA	NA	NA	NA	NA	NA	NA	12807	75	NA	0	63	NA	NA	NA
2020-08-21	south_east	NA	NA	2	9	64	NA	NA	NA	NA	NA	NA	NA	NA	NA	NA	NA	NA	NA	NA	NA	NA	NA	NA	NA	NA	NA	NA	NA	NA	11564	59	NA	0	183	NA	NA	NA
2020-08-22	south_east	NA	NA	5	8	51	NA	NA	NA	NA	NA	NA	NA	NA	NA	NA	NA	NA	NA	NA	NA	NA	NA	NA	NA	NA	NA	NA	NA	NA	5502	39	NA	1	2567	NA	NA	NA
2020-08-23	south_east	NA	NA	8	8	53	1	NA	NA	NA	NA	NA	NA	NA	NA	NA	NA	NA	NA	NA	1	NA	NA	NA	NA	NA	NA	NA	NA	NA	4422	39	NA	0	2316	NA	NA	NA
2020-08-24	south_east	NA	NA	8	9	54	NA	NA	NA	NA	NA	NA	NA	NA	NA	NA	NA	NA	NA	NA	NA	NA	NA	NA	NA	NA	NA	NA	NA	NA	11648	47	NA	0	3384	NA	NA	NA
2020-08-25	south_east	NA	NA	9	9	50	2	NA	NA	NA	NA	NA	NA	NA	NA	NA	NA	NA	NA	NA	1	NA	NA	NA	NA	NA	NA	NA	NA	NA	13572	49	NA	3	3049	NA	NA	NA
2020-08-26	south_east	NA	NA	7	6	48	NA	NA	NA	NA	NA	NA	NA	NA	NA	NA	NA	NA	NA	NA	NA	NA	NA	NA	NA	NA	NA	NA	NA	NA	13519	50	NA	1	2864	NA	NA	NA
2020-08-27	south_east	NA	NA	12	6	47	3	NA	NA	NA	NA	NA	NA	NA	NA	NA	NA	NA	NA	NA	2	NA	NA	NA	NA	NA	NA	NA	NA	NA	11340	71	NA	1	2786	NA	NA	NA
2020-08-28	south_east	NA	NA	7	7	39	2	NA	NA	NA	NA	NA	NA	NA	NA	NA	NA	NA	NA	NA	1	NA	NA	NA	NA	NA	NA	NA	NA	NA	11102	53	NA	1	2923	NA	NA	NA
2020-08-29	south_east	NA	NA	5	5	37	1	NA	NA	NA	NA	NA	NA	NA	NA	NA	NA	NA	NA	NA	NA	NA	NA	NA	NA	NA	NA	NA	NA	NA	5481	40	NA	4	2063	NA	NA	NA
2020-08-30	south_east	NA	NA	2	3	39	NA	NA	NA	NA	NA	NA	NA	NA	NA	NA	NA	NA	NA	NA	NA	NA	NA	NA	NA	NA	NA	NA	NA	NA	4520	40	NA	2	905	NA	NA	NA
2020-08-31	south_east	NA	NA	6	3	42	2	NA	NA	NA	NA	NA	NA	NA	NA	NA	NA	NA	NA	NA	1	NA	NA	NA	NA	NA	NA	NA	NA	NA	7557	59	NA	0	1754	NA	NA	NA
2020-09-01	south_east	NA	NA	7	4	39	1	NA	NA	NA	NA	NA	NA	NA	NA	NA	NA	NA	NA	NA	1	NA	NA	NA	NA	NA	NA	NA	NA	NA	16078	75	NA	3	2343	NA	NA	NA
2020-09-02	south_east	NA	NA	12	4	38	1	NA	NA	NA	NA	NA	NA	NA	NA	NA	NA	NA	NA	NA	1	NA	NA	NA	NA	NA	NA	NA	NA	NA	16857	111	NA	0	1870	NA	NA	NA
2020-09-03	south_east	NA	NA	8	5	39	1	NA	NA	NA	NA	NA	NA	NA	NA	NA	NA	NA	NA	NA	NA	NA	NA	NA	NA	NA	NA	NA	NA	NA	14769	148	NA	1	1333	NA	NA	NA
2020-09-04	south_east	NA	NA	9	6	43	1	NA	NA	NA	NA	NA	NA	NA	NA	NA	NA	NA	NA	NA	1	NA	NA	NA	NA	NA	NA	NA	NA	NA	14117	148	NA	1	1278	NA	NA	NA
2020-09-05	south_east	NA	NA	6	4	40	NA	NA	NA	NA	NA	NA	NA	NA	NA	NA	NA	NA	NA	NA	NA	NA	NA	NA	NA	NA	NA	NA	NA	NA	6380	100	NA	2	1052	NA	NA	NA
2020-09-06	south_east	NA	NA	8	3	44	NA	NA	NA	NA	NA	NA	NA	NA	NA	NA	NA	NA	NA	NA	NA	NA	NA	NA	NA	NA	NA	NA	NA	NA	4618	110	NA	0	698	NA	NA	NA
2020-09-07	south_east	NA	NA	4	3	53	NA	NA	NA	NA	NA	NA	NA	NA	NA	NA	NA	NA	NA	NA	NA	NA	NA	NA	NA	NA	NA	NA	NA	NA	14818	114	NA	0	808	NA	NA	NA
2020-09-08	south_east	NA	NA	9	3	47	NA	NA	NA	NA	NA	NA	NA	NA	NA	NA	NA	NA	NA	NA	NA	NA	NA	NA	NA	NA	NA	NA	NA	NA	16749	94	NA	0	4	NA	NA	NA
2020-09-09	south_east	NA	NA	17	2	48	NA	NA	NA	NA	NA	NA	NA	NA	NA	NA	NA	NA	NA	NA	NA	NA	NA	NA	NA	NA	NA	NA	NA	NA	17456	98	NA	NA	NA	NA	NA	NA
2020-09-10	south_east	NA	NA	10	3	53	1	NA	NA	NA	NA	NA	NA	NA	NA	NA	NA	NA	NA	NA	1	NA	NA	NA	NA	NA	NA	NA	NA	NA	14936	83	NA	NA	NA	NA	NA	NA
2020-09-11	south_east	NA	NA	11	2	59	1	NA	NA	NA	NA	NA	NA	NA	NA	NA	NA	NA	NA	NA	1	NA	NA	NA	NA	NA	NA	NA	NA	NA	13827	79	NA	NA	NA	NA	NA	NA
2020-09-12	south_east	NA	NA	12	3	63	2	NA	NA	NA	NA	NA	NA	NA	NA	NA	NA	NA	NA	NA	1	NA	NA	NA	NA	NA	NA	NA	NA	NA	4950	62	NA	NA	NA	NA	NA	NA
2020-09-13	south_east	NA	NA	12	3	61	2	NA	NA	NA	NA	NA	NA	NA	NA	NA	NA	NA	NA	NA	2	NA	NA	NA	NA	NA	NA	NA	NA	NA	3229	19	NA	NA	NA	NA	NA	NA
2020-09-14	south_east	NA	NA	9	3	71	1	NA	NA	NA	NA	NA	NA	NA	NA	NA	NA	NA	NA	NA	1	NA	NA	NA	NA	NA	NA	NA	NA	NA	11731	79	NA	NA	NA	NA	NA	NA
2020-09-15	south_east	NA	NA	7	3	78	2	NA	NA	NA	NA	NA	NA	NA	NA	NA	NA	NA	NA	NA	2	NA	NA	NA	NA	NA	NA	NA	NA	NA	15452	64	NA	NA	NA	NA	NA	NA
2020-09-16	south_east	NA	NA	13	5	64	2	NA	NA	NA	NA	NA	NA	NA	NA	NA	NA	NA	NA	NA	2	NA	NA	NA	NA	NA	NA	NA	NA	NA	14838	52	NA	NA	NA	NA	NA	NA
2020-09-17	south_east	NA	NA	8	6	72	2	NA	NA	NA	NA	NA	NA	NA	NA	NA	NA	NA	NA	NA	2	NA	NA	NA	NA	NA	NA	NA	NA	NA	12965	81	NA	NA	NA	NA	NA	NA
2020-09-18	south_east	NA	NA	9	5	82	1	NA	NA	NA	NA	NA	NA	NA	NA	NA	NA	NA	NA	NA	1	NA	NA	NA	NA	NA	NA	NA	NA	NA	13052	93	NA	0	198	NA	NA	NA
2020-09-19	south_east	NA	NA	16	4	74	3	NA	NA	NA	NA	NA	NA	NA	NA	NA	NA	NA	NA	NA	1	NA	NA	NA	NA	NA	NA	NA	NA	NA	4873	74	NA	7	2235	NA	NA	NA
2020-09-20	south_east	NA	NA	9	3	79	NA	NA	NA	NA	NA	NA	NA	NA	NA	NA	NA	NA	NA	NA	NA	NA	NA	NA	NA	NA	NA	NA	NA	NA	3920	76	NA	2	2700	NA	NA	NA
2020-09-21	south_east	NA	NA	14	4	91	2	NA	NA	NA	NA	NA	NA	NA	NA	NA	NA	NA	NA	NA	2	NA	NA	NA	NA	NA	NA	NA	NA	NA	11373	106	NA	10	3408	NA	NA	NA
2020-09-22	south_east	NA	NA	15	5	87	NA	NA	NA	NA	NA	NA	NA	NA	NA	NA	NA	NA	NA	NA	NA	NA	NA	NA	NA	NA	NA	NA	NA	NA	16719	154	NA	2	3023	NA	NA	NA
2020-09-23	south_east	NA	NA	24	7	94	2	NA	NA	NA	NA	NA	NA	NA	NA	NA	NA	NA	NA	NA	2	NA	NA	NA	NA	NA	NA	NA	NA	NA	15553	116	NA	16	3189	NA	NA	NA
2020-09-24	south_east	NA	NA	15	5	104	2	NA	NA	NA	NA	NA	NA	NA	NA	NA	NA	NA	NA	NA	2	NA	NA	NA	NA	NA	NA	NA	NA	NA	15549	143	NA	9	3340	NA	NA	NA
2020-09-25	south_east	NA	NA	18	4	110	2	NA	NA	NA	NA	NA	NA	NA	NA	NA	NA	NA	NA	NA	2	NA	NA	NA	NA	NA	NA	NA	NA	NA	14809	162	NA	6	3271	NA	NA	NA
2020-09-26	south_east	NA	NA	14	6	102	3	NA	NA	NA	NA	NA	NA	NA	NA	NA	NA	NA	NA	NA	3	NA	NA	NA	NA	NA	NA	NA	NA	NA	5319	101	NA	10	2744	NA	NA	NA
2020-09-27	south_east	NA	NA	6	4	114	1	NA	NA	NA	NA	NA	NA	NA	NA	NA	NA	NA	NA	NA	1	NA	NA	NA	NA	NA	NA	NA	NA	NA	4271	109	NA	1	2450	NA	NA	NA
2020-09-28	south_east	NA	NA	13	5	117	7	NA	NA	NA	NA	NA	NA	NA	NA	NA	NA	NA	NA	NA	6	NA	NA	NA	NA	NA	NA	NA	NA	NA	14231	197	NA	7	2817	NA	NA	NA
2020-09-29	south_east	NA	NA	14	4	103	4	NA	NA	NA	NA	NA	NA	NA	NA	NA	NA	NA	NA	NA	4	NA	NA	NA	NA	NA	NA	NA	NA	NA	17110	174	NA	7	2195	NA	NA	NA
2020-09-30	south_east	NA	NA	22	5	103	2	NA	NA	NA	NA	NA	NA	NA	NA	NA	NA	NA	NA	NA	2	NA	NA	NA	NA	NA	NA	NA	NA	NA	17645	244	NA	5	1893	NA	NA	NA
2020-10-01	south_east	NA	NA	16	8	98	5	NA	NA	NA	NA	NA	NA	NA	NA	NA	NA	NA	NA	NA	4	NA	NA	NA	NA	NA	NA	NA	NA	NA	16704	249	NA	6	1385	NA	NA	NA
2020-10-02	south_east	NA	NA	12	8	109	2	NA	NA	NA	NA	NA	NA	NA	NA	NA	NA	NA	NA	NA	2	NA	NA	NA	NA	NA	NA	NA	NA	NA	17779	278	NA	4	1333	NA	NA	NA
2020-10-03	south_east	NA	NA	19	8	100	2	NA	NA	NA	NA	NA	NA	NA	NA	NA	NA	NA	NA	NA	2	NA	NA	NA	NA	NA	NA	NA	NA	NA	7274	264	NA	4	1120	NA	NA	NA
2020-10-04	south_east	NA	NA	18	8	108	2	NA	NA	NA	NA	NA	NA	NA	NA	NA	NA	NA	NA	NA	1	NA	NA	NA	NA	NA	NA	NA	NA	NA	5818	254	NA	2	643	NA	NA	NA
2020-10-05	south_east	NA	NA	21	8	119	2	NA	NA	NA	NA	NA	NA	NA	NA	NA	NA	NA	NA	NA	1	NA	NA	NA	NA	NA	NA	NA	NA	NA	17256	367	NA	3	735	NA	NA	NA
2020-10-06	south_east	NA	NA	25	11	121	1	NA	NA	NA	NA	NA	NA	NA	NA	NA	NA	NA	NA	NA	1	NA	NA	NA	NA	NA	NA	NA	NA	NA	21197	318	NA	NA	NA	NA	NA	NA
2020-10-07	south_east	NA	NA	41	12	134	4	NA	NA	NA	NA	NA	NA	NA	NA	NA	NA	NA	NA	NA	4	NA	NA	NA	NA	NA	NA	NA	NA	NA	20991	433	NA	NA	NA	NA	NA	NA
2020-10-08	south_east	NA	NA	36	12	144	5	NA	NA	NA	NA	NA	NA	NA	NA	NA	NA	NA	NA	NA	2	NA	NA	NA	NA	NA	NA	NA	NA	NA	19353	438	NA	NA	NA	NA	NA	NA
2020-10-09	south_east	NA	NA	34	10	162	2	NA	NA	NA	NA	NA	NA	NA	NA	NA	NA	NA	NA	NA	2	NA	NA	NA	NA	NA	NA	NA	NA	NA	17884	343	NA	NA	NA	NA	NA	NA
2020-10-10	south_east	NA	NA	30	10	163	3	NA	NA	NA	NA	NA	NA	NA	NA	NA	NA	NA	NA	NA	2	NA	NA	NA	NA	NA	NA	NA	NA	NA	6202	253	NA	NA	NA	NA	NA	NA
2020-10-11	south_east	NA	NA	27	8	175	5	NA	NA	NA	NA	NA	NA	NA	NA	NA	NA	NA	NA	NA	5	NA	NA	NA	NA	NA	NA	NA	NA	NA	3938	226	NA	NA	NA	NA	NA	NA
2020-10-12	south_east	NA	NA	37	10	189	8	NA	NA	NA	NA	NA	NA	NA	NA	NA	NA	NA	NA	NA	6	NA	NA	NA	NA	NA	NA	NA	NA	NA	17083	448	NA	NA	NA	NA	NA	NA
2020-10-13	south_east	NA	NA	48	10	204	3	NA	NA	NA	NA	NA	NA	NA	NA	NA	NA	NA	NA	NA	3	NA	NA	NA	NA	NA	NA	NA	NA	NA	20793	499	NA	NA	NA	NA	NA	NA
2020-10-14	south_east	NA	NA	38	10	225	3	NA	NA	NA	NA	NA	NA	NA	NA	NA	NA	NA	NA	NA	3	NA	NA	NA	NA	NA	NA	NA	NA	NA	19516	528	NA	NA	NA	NA	NA	NA
2020-10-15	south_east	NA	NA	52	12	233	6	NA	NA	NA	NA	NA	NA	NA	NA	NA	NA	NA	NA	NA	3	NA	NA	NA	NA	NA	NA	NA	NA	NA	18703	506	NA	NA	NA	NA	NA	NA
2020-10-16	south_east	NA	NA	33	12	263	3	NA	NA	NA	NA	NA	NA	NA	NA	NA	NA	NA	NA	NA	2	NA	NA	NA	NA	NA	NA	NA	NA	NA	17805	476	NA	1	174	NA	NA	NA
2020-10-17	south_east	NA	NA	34	11	279	4	NA	NA	NA	NA	NA	NA	NA	NA	NA	NA	NA	NA	NA	2	NA	NA	NA	NA	NA	NA	NA	NA	NA	6508	426	NA	9	2223	NA	NA	NA
2020-10-18	south_east	NA	NA	40	11	228	6	NA	NA	NA	NA	NA	NA	NA	NA	NA	NA	NA	NA	NA	4	NA	NA	NA	NA	NA	NA	NA	NA	NA	5192	415	NA	13	2459	NA	NA	NA
2020-10-19	south_east	NA	NA	51	18	326	11	NA	NA	NA	NA	NA	NA	NA	NA	NA	NA	NA	NA	NA	8	NA	NA	NA	NA	NA	NA	NA	NA	NA	18079	760	NA	7	3540	NA	NA	NA
2020-10-20	south_east	NA	NA	37	18	325	10	NA	NA	NA	NA	NA	NA	NA	NA	NA	NA	NA	NA	NA	7	NA	NA	NA	NA	NA	NA	NA	NA	NA	22449	900	NA	20	3143	NA	NA	NA
2020-10-21	south_east	NA	NA	65	19	358	13	NA	NA	NA	NA	NA	NA	NA	NA	NA	NA	NA	NA	NA	11	NA	NA	NA	NA	NA	NA	NA	NA	NA	21774	937	NA	14	3101	NA	NA	NA
2020-10-22	south_east	NA	NA	77	17	339	9	NA	NA	NA	NA	NA	NA	NA	NA	NA	NA	NA	NA	NA	8	NA	NA	NA	NA	NA	NA	NA	NA	NA	19217	782	NA	25	2940	NA	NA	NA
2020-10-23	south_east	NA	NA	70	17	405	8	NA	NA	NA	NA	NA	NA	NA	NA	NA	NA	NA	NA	NA	4	NA	NA	NA	NA	NA	NA	NA	NA	NA	18536	838	NA	29	2842	NA	1	NA
2020-10-24	south_east	NA	NA	65	19	456	10	NA	NA	NA	NA	NA	NA	NA	NA	NA	NA	NA	NA	NA	7	NA	NA	NA	NA	NA	NA	NA	NA	NA	6904	648	NA	24	2240	NA	NA	NA
2020-10-25	south_east	NA	NA	67	20	477	11	NA	NA	NA	NA	NA	NA	NA	NA	NA	NA	NA	NA	NA	10	NA	NA	NA	NA	NA	NA	NA	NA	NA	4930	557	NA	17	1825	NA	NA	NA
2020-10-26	south_east	NA	NA	86	15	483	15	NA	NA	NA	NA	NA	NA	NA	NA	NA	NA	NA	NA	NA	14	NA	NA	NA	NA	NA	NA	NA	NA	NA	18404	1157	NA	15	2086	NA	NA	NA
2020-10-27	south_east	NA	NA	84	23	528	7	NA	NA	NA	NA	NA	NA	NA	NA	NA	NA	NA	NA	NA	6	NA	NA	NA	NA	NA	NA	NA	NA	NA	21913	1015	NA	21	1907	NA	NA	NA
2020-10-28	south_east	NA	NA	81	25	541	15	NA	NA	NA	NA	NA	NA	NA	NA	NA	NA	NA	NA	NA	13	NA	NA	NA	NA	NA	NA	NA	NA	NA	21317	1033	NA	9	1583	NA	NA	NA
2020-10-29	south_east	NA	NA	103	27	566	10	NA	NA	NA	NA	NA	NA	NA	NA	NA	NA	NA	NA	NA	6	NA	NA	NA	NA	NA	NA	NA	NA	NA	19627	1070	NA	9	1363	NA	NA	NA
2020-10-30	south_east	NA	NA	84	34	589	12	NA	NA	NA	NA	NA	NA	NA	NA	NA	NA	NA	NA	NA	9	NA	NA	NA	NA	NA	NA	NA	NA	NA	19574	1029	NA	4	1360	NA	NA	NA
2020-10-31	south_east	NA	NA	98	35	617	25	NA	NA	NA	NA	NA	NA	NA	NA	NA	NA	NA	NA	NA	16	NA	NA	NA	NA	NA	NA	NA	NA	NA	7055	732	NA	5	966	NA	NA	NA
2020-11-01	south_east	NA	NA	88	36	665	23	NA	NA	NA	NA	NA	NA	NA	NA	NA	NA	NA	NA	NA	20	NA	NA	NA	NA	NA	NA	NA	NA	NA	6144	624	NA	4	595	NA	NA	NA
2020-11-02	south_east	NA	NA	115	42	713	20	NA	NA	NA	NA	NA	NA	NA	NA	NA	NA	NA	NA	NA	13	NA	NA	NA	NA	NA	NA	NA	NA	NA	20895	1634	NA	16	1059	NA	NA	NA
2020-11-03	south_east	NA	NA	81	41	711	17	NA	NA	NA	NA	NA	NA	NA	NA	NA	NA	NA	NA	NA	16	NA	NA	NA	NA	NA	NA	NA	NA	NA	24608	1223	NA	NA	NA	NA	NA	NA
2020-11-04	south_east	NA	NA	109	47	751	13	NA	NA	NA	NA	NA	NA	NA	NA	NA	NA	NA	NA	NA	9	NA	NA	NA	NA	NA	NA	NA	NA	NA	23668	1213	NA	NA	NA	NA	NA	NA
2020-11-05	south_east	NA	NA	140	48	770	13	NA	NA	NA	NA	NA	NA	NA	NA	NA	NA	NA	NA	NA	10	NA	NA	NA	NA	NA	NA	NA	NA	NA	22409	1216	NA	NA	NA	NA	NA	NA
2020-11-06	south_east	NA	NA	107	45	783	17	NA	NA	NA	NA	NA	NA	NA	NA	NA	NA	NA	NA	NA	15	NA	NA	NA	NA	NA	NA	NA	NA	NA	22292	1158	NA	NA	NA	NA	NA	NA
2020-11-07	south_east	NA	NA	150	44	821	21	NA	NA	NA	NA	NA	NA	NA	NA	NA	NA	NA	NA	NA	14	NA	NA	NA	NA	NA	NA	NA	NA	NA	8609	1075	NA	NA	NA	NA	NA	NA
2020-11-08	south_east	NA	NA	137	50	820	22	NA	NA	NA	NA	NA	NA	NA	NA	NA	NA	NA	NA	NA	16	NA	NA	NA	NA	NA	NA	NA	NA	NA	7179	1229	NA	NA	NA	NA	NA	NA
2020-11-09	south_east	NA	NA	137	53	947	32	NA	NA	NA	NA	NA	NA	NA	NA	NA	NA	NA	NA	NA	22	NA	NA	NA	NA	NA	NA	NA	NA	NA	22354	1891	NA	NA	NA	NA	NA	NA
2020-11-10	south_east	NA	NA	110	52	958	25	NA	NA	NA	NA	NA	NA	NA	NA	NA	NA	NA	NA	NA	21	NA	NA	NA	NA	NA	NA	NA	NA	NA	25062	1648	NA	NA	NA	NA	NA	NA
2020-11-11	south_east	NA	NA	149	60	1011	23	NA	NA	NA	NA	NA	NA	NA	NA	NA	NA	NA	NA	NA	20	NA	NA	NA	NA	NA	NA	NA	NA	NA	23534	1709	NA	NA	NA	NA	NA	NA
2020-11-12	south_east	NA	NA	181	58	967	27	NA	NA	NA	NA	NA	NA	NA	NA	NA	NA	NA	NA	NA	20	NA	NA	NA	NA	NA	NA	NA	NA	NA	22963	1614	NA	NA	NA	NA	1	NA
2020-11-13	south_east	NA	NA	97	86	1066	25	NA	NA	NA	NA	NA	NA	NA	NA	NA	NA	NA	NA	NA	15	NA	NA	NA	NA	NA	NA	NA	NA	NA	23413	1723	NA	0	32	NA	NA	NA
2020-11-14	south_east	NA	NA	132	84	1122	31	NA	NA	NA	NA	NA	NA	NA	NA	NA	NA	NA	NA	NA	24	NA	NA	NA	NA	NA	NA	NA	NA	NA	9307	1084	NA	0	55	NA	NA	NA
2020-11-15	south_east	NA	NA	130	83	1173	31	NA	NA	NA	NA	NA	NA	NA	NA	NA	NA	NA	NA	NA	24	NA	NA	NA	NA	NA	NA	NA	NA	NA	6502	1020	NA	2	178	NA	NA	NA
2020-11-16	south_east	NA	NA	139	82	1182	33	NA	NA	NA	NA	NA	NA	NA	NA	NA	NA	NA	NA	NA	23	NA	NA	NA	NA	NA	NA	NA	NA	NA	23164	1854	NA	29	4047	NA	NA	NA
2020-11-17	south_east	NA	NA	141	88	1205	28	NA	NA	NA	NA	NA	NA	NA	NA	NA	NA	NA	NA	NA	21	NA	NA	NA	NA	NA	NA	NA	NA	NA	26788	1358	NA	25	3625	NA	NA	NA
2020-11-18	south_east	NA	NA	164	93	1227	38	NA	NA	NA	NA	NA	NA	NA	NA	NA	NA	NA	NA	NA	26	NA	NA	NA	NA	NA	NA	NA	NA	NA	24545	1297	NA	20	3612	NA	NA	NA
2020-11-19	south_east	NA	NA	201	96	1246	36	NA	NA	NA	NA	NA	NA	NA	NA	NA	NA	NA	NA	NA	23	NA	NA	NA	NA	NA	NA	NA	NA	NA	22707	1092	NA	33	3681	NA	NA	NA
2020-11-20	south_east	NA	NA	145	94	1272	31	NA	NA	NA	NA	NA	NA	NA	NA	NA	NA	NA	NA	NA	19	NA	NA	NA	NA	NA	NA	NA	NA	NA	20752	1071	NA	18	3427	NA	NA	NA
2020-11-21	south_east	NA	NA	174	96	1300	28	NA	NA	NA	NA	NA	NA	NA	NA	NA	NA	NA	NA	NA	24	NA	NA	NA	NA	NA	NA	NA	NA	NA	8373	833	NA	14	3301	NA	NA	NA
2020-11-22	south_east	NA	NA	144	96	1313	39	NA	NA	NA	NA	NA	NA	NA	NA	NA	NA	NA	NA	NA	27	NA	NA	NA	NA	NA	NA	NA	NA	NA	6369	730	NA	20	2197	NA	NA	NA
2020-11-23	south_east	NA	NA	158	97	1395	40	NA	NA	NA	NA	NA	NA	NA	NA	NA	NA	NA	NA	NA	34	NA	NA	NA	NA	NA	NA	NA	NA	NA	22464	1420	NA	7	2387	NA	NA	NA
2020-11-24	south_east	NA	NA	148	111	1403	36	NA	NA	NA	NA	NA	NA	NA	NA	NA	NA	NA	NA	NA	24	NA	NA	NA	NA	NA	NA	NA	NA	NA	24675	1131	NA	13	1902	NA	NA	NA
2020-11-25	south_east	NA	NA	166	114	1437	53	NA	NA	NA	NA	NA	NA	NA	NA	NA	NA	NA	NA	NA	38	NA	NA	NA	NA	NA	NA	NA	NA	NA	24910	1165	NA	12	1617	NA	NA	NA
2020-11-26	south_east	NA	NA	136	110	1397	46	NA	NA	NA	NA	NA	NA	NA	NA	NA	NA	NA	NA	NA	34	NA	NA	NA	NA	NA	NA	NA	NA	NA	22224	990	NA	4	1340	NA	NA	NA
2020-11-27	south_east	NA	NA	124	113	1429	39	NA	NA	NA	NA	NA	NA	NA	NA	NA	NA	NA	NA	NA	33	NA	NA	NA	NA	NA	NA	NA	NA	NA	21139	1215	NA	15	1351	NA	NA	NA
2020-11-28	south_east	NA	NA	147	115	1420	28	NA	NA	NA	NA	NA	NA	NA	NA	NA	NA	NA	NA	NA	18	NA	NA	NA	NA	NA	NA	NA	NA	NA	8233	850	NA	3	1340	NA	NA	NA
2020-11-29	south_east	NA	NA	164	111	1430	50	NA	NA	NA	NA	NA	NA	NA	NA	NA	NA	NA	NA	NA	38	NA	NA	NA	NA	NA	NA	NA	NA	NA	6462	838	NA	12	1031	NA	NA	NA
2020-11-30	south_east	NA	NA	152	120	1494	30	NA	NA	NA	NA	NA	NA	NA	NA	NA	NA	NA	NA	NA	21	NA	NA	NA	NA	NA	NA	NA	NA	NA	22200	1405	NA	5	930	NA	NA	NA
2020-12-01	south_east	NA	NA	134	118	1423	43	NA	NA	NA	NA	NA	NA	NA	NA	NA	NA	NA	NA	NA	31	NA	NA	NA	NA	NA	NA	NA	NA	NA	25190	1228	NA	8	863	NA	2	NA
2020-12-02	south_east	NA	NA	179	117	1481	44	NA	NA	NA	NA	NA	NA	NA	NA	NA	NA	NA	NA	NA	30	NA	NA	NA	NA	NA	NA	NA	NA	NA	25797	1271	NA	7	750	NA	2	NA
2020-03-16	south_west	NA	NA	NA	NA	NA	NA	NA	NA	NA	NA	NA	NA	NA	NA	NA	NA	NA	NA	NA	NA	NA	NA	NA	NA	NA	NA	NA	NA	NA	NA	NA	NA	NA	NA	NA	NA	NA
2020-03-17	south_west	NA	NA	NA	NA	NA	2	NA	NA	NA	NA	NA	NA	NA	NA	NA	NA	NA	NA	NA	2	NA	NA	NA	NA	NA	NA	NA	NA	NA	NA	NA	NA	NA	NA	NA	NA	NA
2020-03-18	south_west	NA	NA	NA	NA	NA	3	NA	NA	NA	NA	NA	NA	NA	NA	NA	NA	NA	NA	NA	3	NA	NA	NA	NA	NA	NA	NA	NA	NA	NA	NA	NA	NA	NA	NA	NA	NA
2020-03-19	south_west	NA	NA	29	NA	NA	4	NA	NA	NA	NA	NA	NA	NA	NA	NA	NA	NA	NA	NA	4	NA	NA	NA	NA	NA	NA	NA	NA	NA	NA	NA	NA	NA	NA	NA	NA	NA
2020-03-20	south_west	NA	NA	43	NA	62	3	NA	NA	NA	NA	NA	NA	NA	NA	NA	NA	NA	NA	NA	3	NA	NA	NA	NA	NA	NA	NA	NA	NA	NA	NA	NA	NA	NA	NA	NA	NA
2020-03-21	south_west	NA	NA	43	NA	100	8	NA	NA	NA	NA	NA	NA	NA	NA	NA	NA	NA	NA	NA	7	NA	NA	NA	NA	NA	NA	NA	NA	NA	NA	NA	NA	NA	NA	NA	NA	NA
2020-03-22	south_west	NA	NA	37	NA	140	6	NA	NA	NA	NA	NA	NA	NA	NA	NA	NA	NA	NA	NA	6	NA	NA	NA	NA	NA	NA	NA	NA	NA	NA	NA	NA	NA	NA	NA	NA	NA
2020-03-23	south_west	NA	NA	62	NA	146	9	NA	NA	NA	NA	NA	NA	NA	NA	NA	NA	NA	NA	NA	9	NA	NA	NA	NA	NA	NA	NA	NA	NA	NA	NA	NA	NA	NA	NA	NA	NA
2020-03-24	south_west	NA	NA	60	NA	169	6	NA	NA	NA	NA	NA	NA	NA	NA	NA	NA	NA	NA	NA	6	NA	NA	NA	NA	NA	NA	NA	NA	NA	NA	NA	NA	NA	NA	NA	NA	NA
2020-03-25	south_west	NA	NA	94	NA	210	10	NA	NA	NA	NA	NA	NA	NA	NA	NA	NA	NA	NA	NA	9	NA	NA	NA	NA	NA	NA	NA	NA	NA	NA	NA	NA	NA	NA	NA	NA	NA
2020-03-26	south_west	NA	NA	86	NA	248	11	NA	NA	NA	NA	NA	NA	NA	NA	NA	NA	NA	NA	NA	11	NA	NA	NA	NA	NA	NA	NA	NA	NA	NA	NA	NA	NA	NA	NA	NA	NA
2020-03-27	south_west	NA	NA	105	NA	323	13	NA	NA	NA	NA	NA	NA	NA	NA	NA	NA	NA	NA	NA	13	NA	NA	NA	NA	NA	NA	NA	NA	NA	NA	NA	NA	NA	NA	NA	NA	NA
2020-03-28	south_west	NA	NA	130	NA	361	23	NA	NA	NA	NA	NA	NA	NA	NA	NA	NA	NA	NA	NA	23	NA	NA	NA	NA	NA	NA	NA	NA	NA	NA	NA	NA	NA	NA	NA	NA	NA
2020-03-29	south_west	NA	NA	107	NA	427	23	NA	NA	NA	NA	NA	NA	NA	NA	NA	NA	NA	NA	NA	18	NA	NA	NA	NA	NA	NA	NA	NA	NA	NA	NA	NA	NA	NA	NA	NA	NA
2020-03-30	south_west	NA	NA	128	NA	492	29	NA	NA	NA	NA	NA	NA	NA	NA	NA	NA	NA	NA	NA	25	NA	NA	NA	NA	NA	NA	NA	NA	NA	NA	NA	NA	NA	NA	NA	NA	NA
2020-03-31	south_west	NA	NA	122	NA	534	26	NA	NA	NA	NA	NA	NA	NA	NA	NA	NA	NA	NA	NA	25	NA	NA	NA	NA	NA	NA	NA	NA	NA	NA	NA	NA	NA	NA	NA	NA	NA
2020-04-01	south_west	NA	NA	112	NA	610	24	NA	NA	NA	NA	NA	NA	NA	NA	NA	NA	NA	NA	NA	22	NA	NA	NA	NA	NA	NA	NA	NA	NA	NA	NA	NA	NA	NA	NA	NA	NA
2020-04-02	south_west	NA	NA	152	59	652	31	NA	NA	NA	NA	NA	NA	NA	NA	NA	NA	NA	NA	NA	26	NA	NA	NA	NA	NA	NA	NA	NA	NA	NA	NA	NA	NA	NA	NA	NA	NA
2020-04-03	south_west	NA	NA	123	68	709	32	NA	NA	NA	NA	NA	NA	NA	NA	NA	NA	NA	NA	NA	27	NA	NA	NA	NA	NA	NA	NA	NA	NA	NA	NA	NA	NA	NA	NA	NA	NA
2020-04-04	south_west	NA	NA	98	67	788	41	NA	NA	NA	NA	NA	NA	NA	NA	NA	NA	NA	NA	NA	39	NA	NA	NA	NA	NA	NA	NA	NA	NA	NA	NA	NA	NA	NA	NA	NA	NA
2020-04-05	south_west	NA	NA	130	90	839	37	NA	NA	NA	NA	NA	NA	NA	NA	NA	NA	NA	NA	NA	33	NA	NA	NA	NA	NA	NA	NA	NA	NA	NA	NA	NA	NA	NA	NA	NA	NA
2020-04-06	south_west	NA	NA	144	103	913	42	NA	NA	NA	NA	NA	NA	NA	NA	NA	NA	NA	NA	NA	36	NA	NA	NA	NA	NA	NA	NA	NA	NA	NA	NA	NA	NA	NA	NA	NA	NA
2020-04-07	south_west	NA	NA	152	113	921	47	NA	NA	NA	NA	NA	NA	NA	NA	NA	NA	NA	NA	NA	38	NA	NA	NA	NA	NA	NA	NA	NA	NA	NA	NA	NA	NA	NA	NA	NA	NA
2020-04-08	south_west	NA	NA	134	120	925	51	NA	NA	NA	NA	NA	NA	NA	NA	NA	NA	NA	NA	NA	42	NA	NA	NA	NA	NA	NA	NA	NA	NA	NA	NA	NA	NA	NA	NA	NA	NA
2020-04-09	south_west	NA	NA	121	118	951	32	NA	NA	NA	NA	NA	NA	NA	NA	NA	NA	NA	NA	NA	26	NA	NA	NA	NA	NA	NA	NA	NA	NA	NA	NA	NA	NA	NA	NA	NA	NA
2020-04-10	south_west	NA	NA	131	125	986	62	NA	NA	NA	NA	NA	NA	NA	NA	NA	NA	NA	NA	NA	51	NA	NA	NA	NA	NA	NA	NA	NA	NA	NA	NA	NA	NA	NA	NA	NA	NA
2020-04-11	south_west	NA	NA	127	121	988	42	NA	NA	NA	NA	NA	NA	NA	NA	NA	NA	NA	NA	NA	33	NA	NA	NA	NA	NA	NA	NA	NA	NA	NA	NA	NA	NA	NA	NA	NA	NA
2020-04-12	south_west	NA	NA	129	126	1037	37	NA	NA	NA	NA	NA	NA	NA	NA	NA	NA	NA	NA	NA	25	NA	NA	NA	NA	NA	NA	NA	NA	NA	NA	NA	NA	NA	NA	NA	NA	NA
2020-04-13	south_west	NA	NA	113	120	1047	45	NA	NA	NA	NA	NA	NA	NA	NA	NA	NA	NA	NA	NA	28	NA	NA	NA	NA	NA	NA	NA	NA	NA	NA	NA	NA	NA	NA	NA	NA	NA
2020-04-14	south_west	NA	NA	106	117	1076	37	NA	NA	NA	NA	NA	NA	NA	NA	NA	NA	NA	NA	NA	24	NA	NA	NA	NA	NA	NA	NA	NA	NA	NA	NA	NA	NA	NA	NA	NA	NA
2020-04-15	south_west	NA	NA	112	117	1080	41	NA	NA	NA	NA	NA	NA	NA	NA	NA	NA	NA	NA	NA	31	NA	NA	NA	NA	NA	NA	NA	NA	NA	NA	NA	NA	NA	NA	NA	NA	NA
2020-04-16	south_west	NA	NA	118	115	1052	39	NA	NA	NA	NA	NA	NA	NA	NA	NA	NA	NA	NA	NA	32	NA	NA	NA	NA	NA	NA	NA	NA	NA	NA	NA	NA	NA	NA	NA	NA	NA
2020-04-17	south_west	NA	NA	102	111	1053	50	NA	NA	NA	NA	NA	NA	NA	NA	NA	NA	NA	NA	NA	32	NA	NA	NA	NA	NA	NA	NA	NA	NA	NA	NA	NA	NA	NA	NA	NA	NA
2020-04-18	south_west	NA	NA	91	115	1024	41	NA	NA	NA	NA	NA	NA	NA	NA	NA	NA	NA	NA	NA	23	NA	NA	NA	NA	NA	NA	NA	NA	NA	NA	NA	NA	NA	NA	NA	NA	NA
2020-04-19	south_west	NA	NA	76	114	1022	50	NA	NA	NA	NA	NA	NA	NA	NA	NA	NA	NA	NA	NA	35	NA	NA	NA	NA	NA	NA	NA	NA	NA	NA	NA	NA	NA	NA	NA	NA	NA
2020-04-20	south_west	NA	NA	77	107	997	41	NA	NA	NA	NA	NA	NA	NA	NA	NA	NA	NA	NA	NA	26	NA	NA	NA	NA	NA	NA	NA	NA	NA	NA	NA	NA	NA	NA	NA	NA	NA
2020-04-21	south_west	NA	NA	89	102	981	46	NA	NA	NA	NA	NA	NA	NA	NA	NA	NA	NA	NA	NA	30	NA	NA	NA	NA	NA	NA	NA	NA	NA	NA	NA	NA	NA	NA	NA	NA	NA
2020-04-22	south_west	NA	NA	84	105	963	31	NA	NA	NA	NA	NA	NA	NA	NA	NA	NA	NA	NA	NA	21	NA	NA	NA	NA	NA	NA	NA	NA	NA	NA	NA	NA	NA	NA	NA	NA	NA
2020-04-23	south_west	NA	NA	84	100	905	35	NA	NA	NA	NA	NA	NA	NA	NA	NA	NA	NA	NA	NA	17	NA	NA	NA	NA	NA	NA	NA	NA	NA	NA	NA	NA	NA	NA	NA	NA	NA
2020-04-24	south_west	NA	NA	92	94	868	37	NA	NA	NA	NA	NA	NA	NA	NA	NA	NA	NA	NA	NA	21	NA	NA	NA	NA	NA	NA	NA	NA	NA	NA	NA	NA	NA	NA	NA	NA	NA
2020-04-25	south_west	NA	NA	60	95	843	26	NA	NA	NA	NA	NA	NA	NA	NA	NA	NA	NA	NA	NA	14	NA	NA	NA	NA	NA	NA	NA	NA	NA	NA	NA	NA	NA	NA	NA	NA	NA
2020-04-26	south_west	NA	NA	51	91	823	37	NA	NA	NA	NA	NA	NA	NA	NA	NA	NA	NA	NA	NA	25	NA	NA	NA	NA	NA	NA	NA	NA	NA	NA	NA	NA	NA	NA	NA	NA	NA
2020-04-27	south_west	NA	NA	69	89	792	33	NA	NA	NA	NA	NA	NA	NA	NA	NA	NA	NA	NA	NA	20	NA	NA	NA	NA	NA	NA	NA	NA	NA	NA	NA	NA	NA	NA	NA	NA	NA
2020-04-28	south_west	NA	NA	71	88	788	29	NA	NA	NA	NA	NA	NA	NA	NA	NA	NA	NA	NA	NA	15	NA	NA	NA	NA	NA	NA	NA	NA	NA	NA	NA	NA	NA	NA	NA	NA	NA
2020-04-29	south_west	NA	NA	50	86	733	34	NA	NA	NA	NA	NA	NA	NA	NA	NA	NA	NA	NA	NA	14	NA	NA	NA	NA	NA	NA	NA	NA	NA	NA	NA	NA	NA	NA	NA	NA	NA
2020-04-30	south_west	NA	NA	70	80	709	38	NA	NA	NA	NA	NA	NA	NA	NA	NA	NA	NA	NA	NA	24	NA	NA	NA	NA	NA	NA	NA	NA	NA	NA	NA	NA	NA	NA	NA	NA	NA
2020-05-01	south_west	NA	NA	62	76	678	11	NA	NA	NA	NA	NA	NA	NA	NA	NA	NA	NA	NA	NA	4	NA	NA	NA	NA	NA	NA	NA	NA	NA	NA	NA	NA	0	7	NA	NA	NA
2020-05-02	south_west	NA	NA	68	68	658	24	NA	NA	NA	NA	NA	NA	NA	NA	NA	NA	NA	NA	NA	8	NA	NA	NA	NA	NA	NA	NA	NA	NA	NA	NA	NA	0	5	NA	NA	NA
2020-05-03	south_west	NA	NA	68	72	681	20	NA	NA	NA	NA	NA	NA	NA	NA	NA	NA	NA	NA	NA	10	NA	NA	NA	NA	NA	NA	NA	NA	NA	NA	NA	NA	0	1	NA	NA	NA
2020-05-04	south_west	NA	NA	70	72	683	30	NA	NA	NA	NA	NA	NA	NA	NA	NA	NA	NA	NA	NA	17	NA	NA	NA	NA	NA	NA	NA	NA	NA	NA	NA	NA	0	7	NA	NA	NA
2020-05-05	south_west	NA	NA	49	74	670	30	NA	NA	NA	NA	NA	NA	NA	NA	NA	NA	NA	NA	NA	16	NA	NA	NA	NA	NA	NA	NA	NA	NA	NA	NA	NA	0	42	NA	NA	NA
2020-05-06	south_west	NA	NA	58	69	614	32	NA	NA	NA	NA	NA	NA	NA	NA	NA	NA	NA	NA	NA	17	NA	NA	NA	NA	NA	NA	NA	NA	NA	NA	NA	NA	0	29	NA	NA	NA
2020-05-07	south_west	NA	NA	53	66	579	31	NA	NA	NA	NA	NA	NA	NA	NA	NA	NA	NA	NA	NA	15	NA	NA	NA	NA	NA	NA	NA	NA	NA	NA	NA	NA	0	31	NA	NA	NA
2020-05-08	south_west	NA	NA	53	58	528	14	NA	NA	NA	NA	NA	NA	NA	NA	NA	NA	NA	NA	NA	4	NA	NA	NA	NA	NA	NA	NA	NA	NA	NA	NA	NA	0	11	NA	NA	NA
2020-05-09	south_west	NA	NA	45	55	535	25	NA	NA	NA	NA	NA	NA	NA	NA	NA	NA	NA	NA	NA	12	NA	NA	NA	NA	NA	NA	NA	NA	NA	NA	NA	NA	0	106	NA	NA	NA
2020-05-10	south_west	NA	NA	41	62	520	13	NA	NA	NA	NA	NA	NA	NA	NA	NA	NA	NA	NA	NA	5	NA	NA	NA	NA	NA	NA	NA	NA	NA	NA	NA	NA	0	4	NA	NA	NA
2020-05-11	south_west	NA	NA	58	57	535	12	NA	NA	NA	NA	NA	NA	NA	NA	NA	NA	NA	NA	NA	7	NA	NA	NA	NA	NA	NA	NA	NA	NA	NA	NA	NA	0	140	NA	NA	NA
2020-05-12	south_west	NA	NA	38	55	501	7	NA	NA	NA	NA	NA	NA	NA	NA	NA	NA	NA	NA	NA	5	NA	NA	NA	NA	NA	NA	NA	NA	NA	NA	NA	NA	0	106	NA	NA	NA
2020-05-13	south_west	NA	NA	52	54	486	16	NA	NA	NA	NA	NA	NA	NA	NA	NA	NA	NA	NA	NA	7	NA	NA	NA	NA	NA	NA	NA	NA	NA	NA	NA	NA	0	138	NA	NA	NA
2020-05-14	south_west	NA	NA	37	52	477	12	NA	NA	NA	NA	NA	NA	NA	NA	NA	NA	NA	NA	NA	6	NA	NA	NA	NA	NA	NA	NA	NA	NA	NA	NA	NA	0	270	NA	NA	NA
2020-05-15	south_west	NA	NA	50	85	473	7	NA	NA	NA	NA	NA	NA	NA	NA	NA	NA	NA	NA	NA	2	NA	NA	NA	NA	NA	NA	NA	NA	NA	NA	NA	NA	1	410	NA	NA	NA
2020-05-16	south_west	NA	NA	53	51	443	10	NA	NA	NA	NA	NA	NA	NA	NA	NA	NA	NA	NA	NA	4	NA	NA	NA	NA	NA	NA	NA	NA	NA	NA	NA	NA	0	652	NA	NA	NA
2020-05-17	south_west	NA	NA	27	47	454	11	NA	NA	NA	NA	NA	NA	NA	NA	NA	NA	NA	NA	NA	6	NA	NA	NA	NA	NA	NA	NA	NA	NA	NA	NA	NA	2	658	NA	NA	NA
2020-05-18	south_west	NA	NA	48	42	463	10	NA	NA	NA	NA	NA	NA	NA	NA	NA	NA	NA	NA	NA	4	NA	NA	NA	NA	NA	NA	NA	NA	NA	NA	NA	NA	1	630	NA	NA	NA
2020-05-19	south_west	NA	NA	52	37	451	14	NA	NA	NA	NA	NA	NA	NA	NA	NA	NA	NA	NA	NA	6	NA	NA	NA	NA	NA	NA	NA	NA	NA	NA	NA	NA	0	860	NA	NA	NA
2020-05-20	south_west	NA	NA	55	36	438	9	NA	NA	NA	NA	NA	NA	NA	NA	NA	NA	NA	NA	NA	2	NA	NA	NA	NA	NA	NA	NA	NA	NA	NA	NA	NA	0	794	NA	NA	NA
2020-05-21	south_west	NA	NA	53	35	439	11	NA	NA	NA	NA	NA	NA	NA	NA	NA	NA	NA	NA	NA	7	NA	NA	NA	NA	NA	NA	NA	NA	NA	NA	NA	NA	1	910	NA	NA	NA
2020-05-22	south_west	NA	NA	39	34	381	10	NA	NA	NA	NA	NA	NA	NA	NA	NA	NA	NA	NA	NA	7	NA	NA	NA	NA	NA	NA	NA	NA	NA	NA	NA	NA	1	1077	NA	NA	NA
2020-05-23	south_west	NA	NA	28	35	382	11	NA	NA	NA	NA	NA	NA	NA	NA	NA	NA	NA	NA	NA	5	NA	NA	NA	NA	NA	NA	NA	NA	NA	NA	NA	NA	0	894	NA	NA	NA
2020-05-24	south_west	NA	NA	23	35	376	8	NA	NA	NA	NA	NA	NA	NA	NA	NA	NA	NA	NA	NA	3	NA	NA	NA	NA	NA	NA	NA	NA	NA	NA	NA	NA	0	393	NA	NA	NA
2020-05-25	south_west	NA	NA	36	34	366	11	NA	NA	NA	NA	NA	NA	NA	NA	NA	NA	NA	NA	NA	8	NA	NA	NA	NA	NA	NA	NA	NA	NA	NA	NA	NA	0	72	NA	NA	NA
2020-05-26	south_west	NA	NA	37	32	352	12	NA	NA	NA	NA	NA	NA	NA	NA	NA	NA	NA	NA	NA	11	NA	NA	NA	NA	NA	NA	NA	NA	NA	NA	NA	NA	0	579	NA	NA	NA
2020-05-27	south_west	NA	NA	35	30	320	8	NA	NA	NA	NA	NA	NA	NA	NA	NA	NA	NA	NA	NA	4	NA	NA	NA	NA	NA	NA	NA	NA	NA	NA	NA	NA	0	429	NA	NA	NA
2020-05-28	south_west	NA	NA	48	28	306	13	NA	NA	NA	NA	NA	NA	NA	NA	NA	NA	NA	NA	NA	6	NA	NA	NA	NA	NA	NA	NA	NA	NA	NA	NA	NA	0	275	NA	NA	NA
2020-05-29	south_west	NA	NA	25	26	285	11	NA	NA	NA	NA	NA	NA	NA	NA	NA	NA	NA	NA	NA	7	NA	NA	NA	NA	NA	NA	NA	NA	NA	NA	NA	NA	0	95	NA	NA	NA
2020-05-30	south_west	NA	NA	31	25	271	7	NA	NA	NA	NA	NA	NA	NA	NA	NA	NA	NA	NA	NA	3	NA	NA	NA	NA	NA	NA	NA	NA	NA	NA	NA	NA	0	92	NA	NA	NA
2020-05-31	south_west	NA	NA	23	24	267	5	NA	NA	NA	NA	NA	NA	NA	NA	NA	NA	NA	NA	NA	2	NA	NA	NA	NA	NA	NA	NA	NA	NA	NA	NA	NA	0	106	NA	NA	NA
2020-06-01	south_west	NA	NA	46	25	260	8	NA	NA	NA	NA	NA	NA	NA	NA	NA	NA	NA	NA	NA	2	NA	NA	NA	NA	NA	NA	NA	NA	NA	3173	24	NA	0	32	NA	NA	NA
2020-06-02	south_west	NA	NA	42	24	260	4	NA	NA	NA	NA	NA	NA	NA	NA	NA	NA	NA	NA	NA	1	NA	NA	NA	NA	NA	NA	NA	NA	NA	4585	25	NA	NA	NA	NA	NA	NA
2020-06-03	south_west	NA	NA	33	22	259	8	NA	NA	NA	NA	NA	NA	NA	NA	NA	NA	NA	NA	NA	7	NA	NA	NA	NA	NA	NA	NA	NA	NA	5188	34	NA	NA	NA	NA	NA	NA
2020-06-04	south_west	NA	NA	16	19	247	6	NA	NA	NA	NA	NA	NA	NA	NA	NA	NA	NA	NA	NA	3	NA	NA	NA	NA	NA	NA	NA	NA	NA	4909	40	NA	NA	NA	NA	NA	NA
2020-06-05	south_west	NA	NA	30	16	240	3	NA	NA	NA	NA	NA	NA	NA	NA	NA	NA	NA	NA	NA	NA	NA	NA	NA	NA	NA	NA	NA	NA	NA	4827	32	NA	NA	NA	NA	NA	NA
2020-06-06	south_west	NA	NA	28	15	235	3	NA	NA	NA	NA	NA	NA	NA	NA	NA	NA	NA	NA	NA	NA	NA	NA	NA	NA	NA	NA	NA	NA	NA	2605	10	NA	NA	NA	NA	NA	NA
2020-06-07	south_west	NA	NA	22	13	210	11	NA	NA	NA	NA	NA	NA	NA	NA	NA	NA	NA	NA	NA	3	NA	NA	NA	NA	NA	NA	NA	NA	NA	1837	7	NA	NA	NA	NA	NA	NA
2020-06-08	south_west	NA	NA	7	14	195	4	NA	NA	NA	NA	NA	NA	NA	NA	NA	NA	NA	NA	NA	2	NA	NA	NA	NA	NA	NA	NA	NA	NA	3849	18	NA	NA	NA	NA	NA	NA
2020-06-09	south_west	NA	NA	17	12	181	1	NA	NA	NA	NA	NA	NA	NA	NA	NA	NA	NA	NA	NA	NA	NA	NA	NA	NA	NA	NA	NA	NA	NA	4884	17	NA	NA	NA	NA	NA	NA
2020-06-10	south_west	NA	NA	23	11	169	4	NA	NA	NA	NA	NA	NA	NA	NA	NA	NA	NA	NA	NA	1	NA	NA	NA	NA	NA	NA	NA	NA	NA	4647	17	NA	NA	NA	NA	NA	NA
2020-06-11	south_west	NA	NA	7	9	142	4	NA	NA	NA	NA	NA	NA	NA	NA	NA	NA	NA	NA	NA	2	NA	NA	NA	NA	NA	NA	NA	NA	NA	3858	16	NA	NA	NA	NA	NA	NA
2020-06-12	south_west	NA	NA	4	9	144	2	NA	NA	NA	NA	NA	NA	NA	NA	NA	NA	NA	NA	NA	1	NA	NA	NA	NA	NA	NA	NA	NA	NA	3291	15	NA	NA	NA	NA	NA	NA
2020-06-13	south_west	NA	NA	12	9	134	2	NA	NA	NA	NA	NA	NA	NA	NA	NA	NA	NA	NA	NA	1	NA	NA	NA	NA	NA	NA	NA	NA	NA	1640	8	NA	NA	NA	NA	NA	NA
2020-06-14	south_west	NA	NA	5	9	129	2	NA	NA	NA	NA	NA	NA	NA	NA	NA	NA	NA	NA	NA	NA	NA	NA	NA	NA	NA	NA	NA	NA	NA	1482	4	NA	NA	NA	NA	NA	NA
2020-06-15	south_west	NA	NA	9	8	130	2	NA	NA	NA	NA	NA	NA	NA	NA	NA	NA	NA	NA	NA	1	NA	NA	NA	NA	NA	NA	NA	NA	NA	2178	12	NA	NA	NA	NA	NA	NA
2020-06-16	south_west	NA	NA	11	7	124	4	NA	NA	NA	NA	NA	NA	NA	NA	NA	NA	NA	NA	NA	2	NA	NA	NA	NA	NA	NA	NA	NA	NA	2277	7	NA	NA	NA	NA	NA	NA
2020-06-17	south_west	NA	NA	10	6	112	2	NA	NA	NA	NA	NA	NA	NA	NA	NA	NA	NA	NA	NA	NA	NA	NA	NA	NA	NA	NA	NA	NA	NA	2633	11	NA	NA	NA	NA	NA	NA
2020-06-18	south_west	NA	NA	13	5	106	1	NA	NA	NA	NA	NA	NA	NA	NA	NA	NA	NA	NA	NA	NA	NA	NA	NA	NA	NA	NA	NA	NA	NA	3018	8	NA	NA	NA	NA	NA	NA
2020-06-19	south_west	NA	NA	9	5	97	1	NA	NA	NA	NA	NA	NA	NA	NA	NA	NA	NA	NA	NA	NA	NA	NA	NA	NA	NA	NA	NA	NA	NA	2122	17	NA	0	46	NA	NA	NA
2020-06-20	south_west	NA	NA	5	5	93	1	NA	NA	NA	NA	NA	NA	NA	NA	NA	NA	NA	NA	NA	1	NA	NA	NA	NA	NA	NA	NA	NA	NA	1365	3	NA	0	539	NA	NA	NA
2020-06-21	south_west	NA	NA	3	5	89	2	NA	NA	NA	NA	NA	NA	NA	NA	NA	NA	NA	NA	NA	NA	NA	NA	NA	NA	NA	NA	NA	NA	NA	1052	4	NA	2	347	NA	NA	NA
2020-06-22	south_west	NA	NA	1	5	84	1	NA	NA	NA	NA	NA	NA	NA	NA	NA	NA	NA	NA	NA	1	NA	NA	NA	NA	NA	NA	NA	NA	NA	2998	10	NA	3	1435	NA	NA	NA
2020-06-23	south_west	NA	NA	9	5	86	4	NA	NA	NA	NA	NA	NA	NA	NA	NA	NA	NA	NA	NA	1	NA	NA	NA	NA	NA	NA	NA	NA	NA	3185	5	NA	4	1253	NA	NA	NA
2020-06-24	south_west	NA	NA	8	5	74	2	NA	NA	NA	NA	NA	NA	NA	NA	NA	NA	NA	NA	NA	NA	NA	NA	NA	NA	NA	NA	NA	NA	NA	3026	7	NA	0	1126	NA	NA	NA
2020-06-25	south_west	NA	NA	12	4	77	NA	NA	NA	NA	NA	NA	NA	NA	NA	NA	NA	NA	NA	NA	NA	NA	NA	NA	NA	NA	NA	NA	NA	NA	2572	3	NA	0	1293	NA	NA	NA
2020-06-26	south_west	NA	NA	7	4	74	1	NA	NA	NA	NA	NA	NA	NA	NA	NA	NA	NA	NA	NA	1	NA	NA	NA	NA	NA	NA	NA	NA	NA	2728	7	NA	1	1318	NA	NA	NA
2020-06-27	south_west	NA	NA	12	4	65	NA	NA	NA	NA	NA	NA	NA	NA	NA	NA	NA	NA	NA	NA	NA	NA	NA	NA	NA	NA	NA	NA	NA	NA	1349	4	NA	0	1122	NA	NA	NA
2020-06-28	south_west	NA	NA	8	4	69	NA	NA	NA	NA	NA	NA	NA	NA	NA	NA	NA	NA	NA	NA	NA	NA	NA	NA	NA	NA	NA	NA	NA	NA	1245	4	NA	1	758	NA	NA	NA
2020-06-29	south_west	NA	NA	7	4	73	1	NA	NA	NA	NA	NA	NA	NA	NA	NA	NA	NA	NA	NA	1	NA	NA	NA	NA	NA	NA	NA	NA	NA	3435	11	NA	1	1083	NA	NA	NA
2020-06-30	south_west	NA	NA	11	7	71	3	NA	NA	NA	NA	NA	NA	NA	NA	NA	NA	NA	NA	NA	NA	NA	NA	NA	NA	NA	NA	NA	NA	NA	3937	12	NA	0	1151	NA	NA	NA
2020-07-01	south_west	NA	NA	4	5	62	1	NA	NA	NA	NA	NA	NA	NA	NA	NA	NA	NA	NA	NA	NA	NA	NA	NA	NA	NA	NA	NA	NA	NA	4073	16	NA	0	927	NA	NA	NA
2020-07-02	south_west	NA	NA	2	2	56	NA	NA	NA	NA	NA	NA	NA	NA	NA	NA	NA	NA	NA	NA	NA	NA	NA	NA	NA	NA	NA	NA	NA	NA	3258	8	NA	0	752	NA	NA	NA
2020-07-03	south_west	NA	NA	5	2	54	1	NA	NA	NA	NA	NA	NA	NA	NA	NA	NA	NA	NA	NA	NA	NA	NA	NA	NA	NA	NA	NA	NA	NA	2528	3	NA	0	696	NA	NA	NA
2020-07-04	south_west	NA	NA	6	1	57	NA	NA	NA	NA	NA	NA	NA	NA	NA	NA	NA	NA	NA	NA	NA	NA	NA	NA	NA	NA	NA	NA	NA	NA	1606	6	NA	0	502	NA	NA	NA
2020-07-05	south_west	NA	NA	5	1	62	1	NA	NA	NA	NA	NA	NA	NA	NA	NA	NA	NA	NA	NA	1	NA	NA	NA	NA	NA	NA	NA	NA	NA	1478	10	NA	0	288	NA	NA	NA
2020-07-06	south_west	NA	NA	2	1	59	NA	NA	NA	NA	NA	NA	NA	NA	NA	NA	NA	NA	NA	NA	NA	NA	NA	NA	NA	NA	NA	NA	NA	NA	3888	15	NA	0	392	NA	NA	NA
2020-07-07	south_west	NA	NA	3	2	50	NA	NA	NA	NA	NA	NA	NA	NA	NA	NA	NA	NA	NA	NA	NA	NA	NA	NA	NA	NA	NA	NA	NA	NA	5211	14	NA	0	1	NA	NA	NA
2020-07-08	south_west	NA	NA	1	2	40	NA	NA	NA	NA	NA	NA	NA	NA	NA	NA	NA	NA	NA	NA	NA	NA	NA	NA	NA	NA	NA	NA	NA	NA	5808	11	NA	NA	NA	NA	NA	NA
2020-07-09	south_west	NA	NA	5	2	44	NA	NA	NA	NA	NA	NA	NA	NA	NA	NA	NA	NA	NA	NA	NA	NA	NA	NA	NA	NA	NA	NA	NA	NA	5426	10	NA	NA	NA	NA	NA	NA
2020-07-10	south_west	NA	NA	6	2	36	1	NA	NA	NA	NA	NA	NA	NA	NA	NA	NA	NA	NA	NA	1	NA	NA	NA	NA	NA	NA	NA	NA	NA	3912	9	NA	NA	NA	NA	NA	NA
2020-07-11	south_west	NA	NA	6	2	32	NA	NA	NA	NA	NA	NA	NA	NA	NA	NA	NA	NA	NA	NA	NA	NA	NA	NA	NA	NA	NA	NA	NA	NA	1566	3	NA	NA	NA	NA	NA	NA
2020-07-12	south_west	NA	NA	2	2	32	NA	NA	NA	NA	NA	NA	NA	NA	NA	NA	NA	NA	NA	NA	NA	NA	NA	NA	NA	NA	NA	NA	NA	NA	1411	3	NA	NA	NA	NA	NA	NA
2020-07-13	south_west	NA	NA	6	2	33	1	NA	NA	NA	NA	NA	NA	NA	NA	NA	NA	NA	NA	NA	1	NA	NA	NA	NA	NA	NA	NA	NA	NA	5077	9	NA	NA	NA	NA	NA	NA
2020-07-14	south_west	NA	NA	5	1	29	NA	NA	NA	NA	NA	NA	NA	NA	NA	NA	NA	NA	NA	NA	NA	NA	NA	NA	NA	NA	NA	NA	NA	NA	6653	11	NA	NA	NA	NA	NA	NA
2020-07-15	south_west	NA	NA	5	1	28	1	NA	NA	NA	NA	NA	NA	NA	NA	NA	NA	NA	NA	NA	NA	NA	NA	NA	NA	NA	NA	NA	NA	NA	5712	9	NA	NA	NA	NA	NA	NA
2020-07-16	south_west	NA	NA	3	0	27	1	NA	NA	NA	NA	NA	NA	NA	NA	NA	NA	NA	NA	NA	1	NA	NA	NA	NA	NA	NA	NA	NA	NA	5446	22	NA	NA	NA	NA	NA	NA
2020-07-17	south_west	NA	NA	7	0	26	NA	NA	NA	NA	NA	NA	NA	NA	NA	NA	NA	NA	NA	NA	NA	NA	NA	NA	NA	NA	NA	NA	NA	NA	3807	8	NA	NA	NA	NA	NA	NA
2020-07-18	south_west	NA	NA	2	0	34	1	NA	NA	NA	NA	NA	NA	NA	NA	NA	NA	NA	NA	NA	NA	NA	NA	NA	NA	NA	NA	NA	NA	NA	1802	12	NA	NA	NA	NA	NA	NA
2020-07-19	south_west	NA	NA	2	0	29	1	NA	NA	NA	NA	NA	NA	NA	NA	NA	NA	NA	NA	NA	NA	NA	NA	NA	NA	NA	NA	NA	NA	NA	1808	6	NA	NA	NA	NA	NA	NA
2020-07-20	south_west	NA	NA	2	0	30	NA	NA	NA	NA	NA	NA	NA	NA	NA	NA	NA	NA	NA	NA	NA	NA	NA	NA	NA	NA	NA	NA	NA	NA	4989	16	NA	NA	NA	NA	NA	NA
2020-07-21	south_west	NA	NA	1	1	29	2	NA	NA	NA	NA	NA	NA	NA	NA	NA	NA	NA	NA	NA	NA	NA	NA	NA	NA	NA	NA	NA	NA	NA	5868	25	NA	NA	NA	NA	NA	NA
2020-07-22	south_west	NA	NA	3	0	24	NA	NA	NA	NA	NA	NA	NA	NA	NA	NA	NA	NA	NA	NA	NA	NA	NA	NA	NA	NA	NA	NA	NA	NA	5624	25	NA	NA	NA	NA	NA	NA
2020-07-23	south_west	NA	NA	2	0	23	NA	NA	NA	NA	NA	NA	NA	NA	NA	NA	NA	NA	NA	NA	NA	NA	NA	NA	NA	NA	NA	NA	NA	NA	5083	28	NA	NA	NA	NA	NA	NA
2020-07-24	south_west	NA	NA	0	1	21	NA	NA	NA	NA	NA	NA	NA	NA	NA	NA	NA	NA	NA	NA	NA	NA	NA	NA	NA	NA	NA	NA	NA	NA	4188	21	NA	0	95	NA	NA	NA
2020-07-25	south_west	NA	NA	5	1	20	NA	NA	NA	NA	NA	NA	NA	NA	NA	NA	NA	NA	NA	NA	NA	NA	NA	NA	NA	NA	NA	NA	NA	NA	1977	11	NA	1	795	NA	NA	NA
2020-07-26	south_west	NA	NA	3	1	22	NA	NA	NA	NA	NA	NA	NA	NA	NA	NA	NA	NA	NA	NA	NA	NA	NA	NA	NA	NA	NA	NA	NA	NA	1854	14	NA	0	825	NA	NA	NA
2020-07-27	south_west	NA	NA	6	1	26	NA	NA	NA	NA	NA	NA	NA	NA	NA	NA	NA	NA	NA	NA	NA	NA	NA	NA	NA	NA	NA	NA	NA	NA	5390	22	NA	0	1388	NA	NA	NA
2020-07-28	south_west	NA	NA	2	2	24	NA	NA	NA	NA	NA	NA	NA	NA	NA	NA	NA	NA	NA	NA	NA	NA	NA	NA	NA	NA	NA	NA	NA	NA	6140	23	NA	0	1339	NA	NA	NA
2020-07-29	south_west	NA	NA	3	0	24	NA	NA	NA	NA	NA	NA	NA	NA	NA	NA	NA	NA	NA	NA	NA	NA	NA	NA	NA	NA	NA	NA	NA	NA	6438	39	NA	0	1274	NA	NA	NA
2020-07-30	south_west	NA	NA	2	0	22	1	NA	NA	NA	NA	NA	NA	NA	NA	NA	NA	NA	NA	NA	1	NA	NA	NA	NA	NA	NA	NA	NA	NA	5664	46	NA	0	1170	NA	NA	NA
2020-07-31	south_west	NA	NA	4	0	22	NA	NA	NA	NA	NA	NA	NA	NA	NA	NA	NA	NA	NA	NA	NA	NA	NA	NA	NA	NA	NA	NA	NA	NA	4460	22	NA	0	1247	NA	NA	NA
2020-08-01	south_west	NA	NA	1	0	21	NA	NA	NA	NA	NA	NA	NA	NA	NA	NA	NA	NA	NA	NA	NA	NA	NA	NA	NA	NA	NA	NA	NA	NA	2241	4	NA	1	1013	NA	NA	NA
2020-08-02	south_west	NA	NA	4	0	23	NA	NA	NA	NA	NA	NA	NA	NA	NA	NA	NA	NA	NA	NA	NA	NA	NA	NA	NA	NA	NA	NA	NA	NA	2172	5	NA	0	722	NA	NA	NA
2020-08-03	south_west	NA	NA	4	0	23	NA	NA	NA	NA	NA	NA	NA	NA	NA	NA	NA	NA	NA	NA	NA	NA	NA	NA	NA	NA	NA	NA	NA	NA	6731	32	NA	0	1170	NA	NA	NA
2020-08-04	south_west	NA	NA	4	0	23	1	NA	NA	NA	NA	NA	NA	NA	NA	NA	NA	NA	NA	NA	NA	NA	NA	NA	NA	NA	NA	NA	NA	NA	7877	41	NA	1	1056	NA	NA	NA
2020-08-05	south_west	NA	NA	1	0	26	NA	NA	NA	NA	NA	NA	NA	NA	NA	NA	NA	NA	NA	NA	NA	NA	NA	NA	NA	NA	NA	NA	NA	NA	7966	35	NA	0	869	NA	NA	NA
2020-08-06	south_west	NA	NA	3	0	22	NA	NA	NA	NA	NA	NA	NA	NA	NA	NA	NA	NA	NA	NA	NA	NA	NA	NA	NA	NA	NA	NA	NA	NA	7138	25	NA	0	696	NA	NA	NA
2020-08-07	south_west	NA	NA	4	0	20	NA	NA	NA	NA	NA	NA	NA	NA	NA	NA	NA	NA	NA	NA	NA	NA	NA	NA	NA	NA	NA	NA	NA	NA	4994	26	NA	0	632	NA	NA	NA
2020-08-08	south_west	NA	NA	2	0	18	NA	NA	NA	NA	NA	NA	NA	NA	NA	NA	NA	NA	NA	NA	NA	NA	NA	NA	NA	NA	NA	NA	NA	NA	2716	13	NA	0	525	NA	NA	NA
2020-08-09	south_west	NA	NA	0	0	19	NA	NA	NA	NA	NA	NA	NA	NA	NA	NA	NA	NA	NA	NA	NA	NA	NA	NA	NA	NA	NA	NA	NA	NA	1931	12	NA	0	326	NA	NA	NA
2020-08-10	south_west	NA	NA	4	0	20	NA	NA	NA	NA	NA	NA	NA	NA	NA	NA	NA	NA	NA	NA	NA	NA	NA	NA	NA	NA	NA	NA	NA	NA	7032	26	NA	0	512	NA	NA	NA
2020-08-11	south_west	NA	NA	2	0	16	NA	NA	NA	NA	NA	NA	NA	NA	NA	NA	NA	NA	NA	NA	NA	NA	NA	NA	NA	NA	NA	NA	NA	NA	8109	33	NA	0	7	NA	NA	NA
2020-08-12	south_west	NA	NA	4	0	15	1	NA	NA	NA	NA	NA	NA	NA	NA	NA	NA	NA	NA	NA	NA	NA	NA	NA	NA	NA	NA	NA	NA	NA	7825	27	NA	NA	NA	NA	NA	NA
2020-08-13	south_west	NA	NA	1	0	15	NA	NA	NA	NA	NA	NA	NA	NA	NA	NA	NA	NA	NA	NA	NA	NA	NA	NA	NA	NA	NA	NA	NA	NA	7602	43	NA	NA	NA	NA	NA	NA
2020-08-14	south_west	NA	NA	2	0	18	1	NA	NA	NA	NA	NA	NA	NA	NA	NA	NA	NA	NA	NA	1	NA	NA	NA	NA	NA	NA	NA	NA	NA	5852	35	NA	NA	NA	NA	NA	NA
2020-08-15	south_west	NA	NA	2	0	17	NA	NA	NA	NA	NA	NA	NA	NA	NA	NA	NA	NA	NA	NA	NA	NA	NA	NA	NA	NA	NA	NA	NA	NA	2656	18	NA	NA	NA	NA	NA	NA
2020-08-16	south_west	NA	NA	2	1	24	NA	NA	NA	NA	NA	NA	NA	NA	NA	NA	NA	NA	NA	NA	NA	NA	NA	NA	NA	NA	NA	NA	NA	NA	2526	22	NA	NA	NA	NA	NA	NA
2020-08-17	south_west	NA	NA	3	1	19	2	NA	NA	NA	NA	NA	NA	NA	NA	NA	NA	NA	NA	NA	2	NA	NA	NA	NA	NA	NA	NA	NA	NA	7610	29	NA	NA	NA	NA	NA	NA
2020-08-18	south_west	NA	NA	5	1	19	NA	NA	NA	NA	NA	NA	NA	NA	NA	NA	NA	NA	NA	NA	NA	NA	NA	NA	NA	NA	NA	NA	NA	NA	8660	39	NA	NA	NA	NA	NA	NA
2020-08-19	south_west	NA	NA	4	2	18	NA	NA	NA	NA	NA	NA	NA	NA	NA	NA	NA	NA	NA	NA	NA	NA	NA	NA	NA	NA	NA	NA	NA	NA	9174	43	NA	NA	NA	NA	NA	NA
2020-08-20	south_west	NA	NA	5	1	18	1	NA	NA	NA	NA	NA	NA	NA	NA	NA	NA	NA	NA	NA	NA	NA	NA	NA	NA	NA	NA	NA	NA	NA	8598	58	NA	0	35	NA	NA	NA
2020-08-21	south_west	NA	NA	6	1	18	NA	NA	NA	NA	NA	NA	NA	NA	NA	NA	NA	NA	NA	NA	NA	NA	NA	NA	NA	NA	NA	NA	NA	NA	7076	44	NA	0	74	NA	NA	NA
2020-08-22	south_west	NA	NA	1	1	22	1	NA	NA	NA	NA	NA	NA	NA	NA	NA	NA	NA	NA	NA	NA	NA	NA	NA	NA	NA	NA	NA	NA	NA	3070	22	NA	0	1008	NA	NA	NA
2020-08-23	south_west	NA	NA	1	2	20	1	NA	NA	NA	NA	NA	NA	NA	NA	NA	NA	NA	NA	NA	NA	NA	NA	NA	NA	NA	NA	NA	NA	NA	2640	16	NA	0	793	NA	NA	NA
2020-08-24	south_west	NA	NA	2	2	18	NA	NA	NA	NA	NA	NA	NA	NA	NA	NA	NA	NA	NA	NA	NA	NA	NA	NA	NA	NA	NA	NA	NA	NA	7082	32	NA	0	1148	NA	NA	NA
2020-08-25	south_west	NA	NA	2	2	17	1	NA	NA	NA	NA	NA	NA	NA	NA	NA	NA	NA	NA	NA	1	NA	NA	NA	NA	NA	NA	NA	NA	NA	9345	28	NA	0	1204	NA	NA	NA
2020-08-26	south_west	NA	NA	0	2	17	NA	NA	NA	NA	NA	NA	NA	NA	NA	NA	NA	NA	NA	NA	NA	NA	NA	NA	NA	NA	NA	NA	NA	NA	9197	34	NA	0	1203	NA	NA	NA
2020-08-27	south_west	NA	NA	2	2	15	1	NA	NA	NA	NA	NA	NA	NA	NA	NA	NA	NA	NA	NA	1	NA	NA	NA	NA	NA	NA	NA	NA	NA	8022	28	NA	1	1181	NA	NA	NA
2020-08-28	south_west	NA	NA	2	2	14	1	NA	NA	NA	NA	NA	NA	NA	NA	NA	NA	NA	NA	NA	NA	NA	NA	NA	NA	NA	NA	NA	NA	NA	7182	37	NA	0	1132	NA	NA	NA
2020-08-29	south_west	NA	NA	2	3	18	NA	NA	NA	NA	NA	NA	NA	NA	NA	NA	NA	NA	NA	NA	NA	NA	NA	NA	NA	NA	NA	NA	NA	NA	3324	18	NA	2	907	NA	NA	NA
2020-08-30	south_west	NA	NA	1	2	17	NA	NA	NA	NA	NA	NA	NA	NA	NA	NA	NA	NA	NA	NA	NA	NA	NA	NA	NA	NA	NA	NA	NA	NA	2685	16	NA	1	162	NA	NA	NA
2020-08-31	south_west	NA	NA	0	2	18	NA	NA	NA	NA	NA	NA	NA	NA	NA	NA	NA	NA	NA	NA	NA	NA	NA	NA	NA	NA	NA	NA	NA	NA	4731	36	NA	0	689	NA	NA	NA
2020-09-01	south_west	NA	NA	2	2	15	NA	NA	NA	NA	NA	NA	NA	NA	NA	NA	NA	NA	NA	NA	NA	NA	NA	NA	NA	NA	NA	NA	NA	NA	10650	67	NA	2	1031	NA	NA	NA
2020-09-02	south_west	NA	NA	4	2	13	NA	NA	NA	NA	NA	NA	NA	NA	NA	NA	NA	NA	NA	NA	NA	NA	NA	NA	NA	NA	NA	NA	NA	NA	11509	91	NA	0	769	NA	NA	NA
2020-09-03	south_west	NA	NA	1	2	12	NA	NA	NA	NA	NA	NA	NA	NA	NA	NA	NA	NA	NA	NA	NA	NA	NA	NA	NA	NA	NA	NA	NA	NA	10550	109	NA	0	668	NA	NA	NA
2020-09-04	south_west	NA	NA	1	1	12	1	NA	NA	NA	NA	NA	NA	NA	NA	NA	NA	NA	NA	NA	NA	NA	NA	NA	NA	NA	NA	NA	NA	NA	8786	87	NA	0	732	NA	NA	NA
2020-09-05	south_west	NA	NA	1	1	11	1	NA	NA	NA	NA	NA	NA	NA	NA	NA	NA	NA	NA	NA	NA	NA	NA	NA	NA	NA	NA	NA	NA	NA	3960	50	NA	2	684	NA	NA	NA
2020-09-06	south_west	NA	NA	2	1	14	NA	NA	NA	NA	NA	NA	NA	NA	NA	NA	NA	NA	NA	NA	NA	NA	NA	NA	NA	NA	NA	NA	NA	NA	2878	47	NA	0	528	NA	NA	NA
2020-09-07	south_west	NA	NA	2	1	14	NA	NA	NA	NA	NA	NA	NA	NA	NA	NA	NA	NA	NA	NA	NA	NA	NA	NA	NA	NA	NA	NA	NA	NA	9994	59	NA	2	642	NA	NA	NA
2020-09-08	south_west	NA	NA	5	1	13	NA	NA	NA	NA	NA	NA	NA	NA	NA	NA	NA	NA	NA	NA	NA	NA	NA	NA	NA	NA	NA	NA	NA	NA	11306	50	NA	0	3	NA	NA	NA
2020-09-09	south_west	NA	NA	5	1	14	NA	NA	NA	NA	NA	NA	NA	NA	NA	NA	NA	NA	NA	NA	NA	NA	NA	NA	NA	NA	NA	NA	NA	NA	12606	40	NA	NA	NA	NA	NA	NA
2020-09-10	south_west	NA	NA	7	2	15	1	NA	NA	NA	NA	NA	NA	NA	NA	NA	NA	NA	NA	NA	NA	NA	NA	NA	NA	NA	NA	NA	NA	NA	10752	41	NA	NA	NA	NA	NA	NA
2020-09-11	south_west	NA	NA	3	2	14	NA	NA	NA	NA	NA	NA	NA	NA	NA	NA	NA	NA	NA	NA	NA	NA	NA	NA	NA	NA	NA	NA	NA	NA	9267	55	NA	NA	NA	NA	NA	NA
2020-09-12	south_west	NA	NA	1	2	19	NA	NA	NA	NA	NA	NA	NA	NA	NA	NA	NA	NA	NA	NA	NA	NA	NA	NA	NA	NA	NA	NA	NA	NA	3164	33	NA	NA	NA	NA	NA	NA
2020-09-13	south_west	NA	NA	3	2	17	2	NA	NA	NA	NA	NA	NA	NA	NA	NA	NA	NA	NA	NA	1	NA	NA	NA	NA	NA	NA	NA	NA	NA	2407	21	NA	NA	NA	NA	NA	NA
2020-09-14	south_west	NA	NA	0	1	17	NA	NA	NA	NA	NA	NA	NA	NA	NA	NA	NA	NA	NA	NA	NA	NA	NA	NA	NA	NA	NA	NA	NA	NA	8219	54	NA	NA	NA	NA	NA	NA
2020-09-15	south_west	NA	NA	4	1	15	2	NA	NA	NA	NA	NA	NA	NA	NA	NA	NA	NA	NA	NA	NA	NA	NA	NA	NA	NA	NA	NA	NA	NA	11095	46	NA	NA	NA	NA	NA	NA
2020-09-16	south_west	NA	NA	5	1	19	NA	NA	NA	NA	NA	NA	NA	NA	NA	NA	NA	NA	NA	NA	NA	NA	NA	NA	NA	NA	NA	NA	NA	NA	11829	34	NA	NA	NA	NA	NA	NA
2020-09-17	south_west	NA	NA	4	1	14	1	NA	NA	NA	NA	NA	NA	NA	NA	NA	NA	NA	NA	NA	NA	NA	NA	NA	NA	NA	NA	NA	NA	NA	10190	57	NA	NA	NA	NA	NA	NA
2020-09-18	south_west	NA	NA	4	2	16	1	NA	NA	NA	NA	NA	NA	NA	NA	NA	NA	NA	NA	NA	NA	NA	NA	NA	NA	NA	NA	NA	NA	NA	8822	63	NA	0	71	NA	NA	NA
2020-09-19	south_west	NA	NA	7	1	20	NA	NA	NA	NA	NA	NA	NA	NA	NA	NA	NA	NA	NA	NA	NA	NA	NA	NA	NA	NA	NA	NA	NA	NA	3187	90	NA	0	912	NA	NA	NA
2020-09-20	south_west	NA	NA	8	1	25	1	NA	NA	NA	NA	NA	NA	NA	NA	NA	NA	NA	NA	NA	NA	NA	NA	NA	NA	NA	NA	NA	NA	NA	3239	83	NA	2	851	NA	NA	NA
2020-09-21	south_west	NA	NA	8	1	29	NA	NA	NA	NA	NA	NA	NA	NA	NA	NA	NA	NA	NA	NA	NA	NA	NA	NA	NA	NA	NA	NA	NA	NA	8986	94	NA	5	1177	NA	NA	NA
2020-09-22	south_west	NA	NA	8	2	34	NA	NA	NA	NA	NA	NA	NA	NA	NA	NA	NA	NA	NA	NA	NA	NA	NA	NA	NA	NA	NA	NA	NA	NA	11398	80	NA	2	1075	NA	NA	NA
2020-09-23	south_west	NA	NA	6	2	38	1	NA	NA	NA	NA	NA	NA	NA	NA	NA	NA	NA	NA	NA	NA	NA	NA	NA	NA	NA	NA	NA	NA	NA	12130	96	NA	7	1202	NA	NA	NA
2020-09-24	south_west	NA	NA	9	3	35	2	NA	NA	NA	NA	NA	NA	NA	NA	NA	NA	NA	NA	NA	1	NA	NA	NA	NA	NA	NA	NA	NA	NA	11803	106	NA	3	1198	NA	NA	NA
2020-09-25	south_west	NA	NA	8	3	36	1	NA	NA	NA	NA	NA	NA	NA	NA	NA	NA	NA	NA	NA	NA	NA	NA	NA	NA	NA	NA	NA	NA	NA	9826	124	NA	7	1280	NA	NA	NA
2020-09-26	south_west	NA	NA	5	2	37	NA	NA	NA	NA	NA	NA	NA	NA	NA	NA	NA	NA	NA	NA	NA	NA	NA	NA	NA	NA	NA	NA	NA	NA	3339	64	NA	3	1100	NA	NA	NA
2020-09-27	south_west	NA	NA	4	2	40	1	NA	NA	NA	NA	NA	NA	NA	NA	NA	NA	NA	NA	NA	NA	NA	NA	NA	NA	NA	NA	NA	NA	NA	2691	55	NA	2	876	NA	NA	NA
2020-09-28	south_west	NA	NA	4	1	38	1	NA	NA	NA	NA	NA	NA	NA	NA	NA	NA	NA	NA	NA	NA	NA	NA	NA	NA	NA	NA	NA	NA	NA	10047	154	NA	2	1124	NA	NA	NA
2020-09-29	south_west	NA	NA	9	2	42	NA	NA	NA	NA	NA	NA	NA	NA	NA	NA	NA	NA	NA	NA	NA	NA	NA	NA	NA	NA	NA	NA	NA	NA	12375	129	NA	7	1039	NA	NA	NA
2020-09-30	south_west	NA	NA	5	2	35	1	NA	NA	NA	NA	NA	NA	NA	NA	NA	NA	NA	NA	NA	NA	NA	NA	NA	NA	NA	NA	NA	NA	NA	12788	119	NA	2	922	NA	NA	NA
2020-10-01	south_west	NA	NA	13	2	36	1	NA	NA	NA	NA	NA	NA	NA	NA	NA	NA	NA	NA	NA	1	NA	NA	NA	NA	NA	NA	NA	NA	NA	11946	150	NA	4	815	NA	NA	NA
2020-10-02	south_west	NA	NA	14	2	39	1	NA	NA	NA	NA	NA	NA	NA	NA	NA	NA	NA	NA	NA	NA	NA	NA	NA	NA	NA	NA	NA	NA	NA	10986	154	NA	6	834	NA	NA	NA
2020-10-03	south_west	NA	NA	10	2	50	1	NA	NA	NA	NA	NA	NA	NA	NA	NA	NA	NA	NA	NA	NA	NA	NA	NA	NA	NA	NA	NA	NA	NA	4372	144	NA	1	764	NA	NA	NA
2020-10-04	south_west	NA	NA	15	3	57	3	NA	NA	NA	NA	NA	NA	NA	NA	NA	NA	NA	NA	NA	NA	NA	NA	NA	NA	NA	NA	NA	NA	NA	3585	161	NA	0	401	NA	NA	NA
2020-10-05	south_west	NA	NA	20	4	63	1	NA	NA	NA	NA	NA	NA	NA	NA	NA	NA	NA	NA	NA	1	NA	NA	NA	NA	NA	NA	NA	NA	NA	11905	237	NA	2	532	NA	NA	NA
2020-10-06	south_west	NA	NA	21	6	64	1	NA	NA	NA	NA	NA	NA	NA	NA	NA	NA	NA	NA	NA	1	NA	NA	NA	NA	NA	NA	NA	NA	NA	14989	237	NA	NA	NA	NA	NA	NA
2020-10-07	south_west	NA	NA	21	6	70	1	NA	NA	NA	NA	NA	NA	NA	NA	NA	NA	NA	NA	NA	NA	NA	NA	NA	NA	NA	NA	NA	NA	NA	15036	283	NA	NA	NA	NA	NA	NA
2020-10-08	south_west	NA	NA	35	6	69	1	NA	NA	NA	NA	NA	NA	NA	NA	NA	NA	NA	NA	NA	1	NA	NA	NA	NA	NA	NA	NA	NA	NA	13948	347	NA	NA	NA	NA	NA	NA
2020-10-09	south_west	NA	NA	23	4	83	2	NA	NA	NA	NA	NA	NA	NA	NA	NA	NA	NA	NA	NA	1	NA	NA	NA	NA	NA	NA	NA	NA	NA	11861	261	NA	NA	NA	NA	NA	NA
2020-10-10	south_west	NA	NA	18	5	94	1	NA	NA	NA	NA	NA	NA	NA	NA	NA	NA	NA	NA	NA	1	NA	NA	NA	NA	NA	NA	NA	NA	NA	3995	207	NA	NA	NA	NA	NA	NA
2020-10-11	south_west	NA	NA	34	8	99	5	NA	NA	NA	NA	NA	NA	NA	NA	NA	NA	NA	NA	NA	3	NA	NA	NA	NA	NA	NA	NA	NA	NA	2642	207	NA	NA	NA	NA	NA	NA
2020-10-12	south_west	NA	NA	32	10	110	4	NA	NA	NA	NA	NA	NA	NA	NA	NA	NA	NA	NA	NA	2	NA	NA	NA	NA	NA	NA	NA	NA	NA	11949	310	NA	NA	NA	NA	NA	NA
2020-10-13	south_west	NA	NA	23	11	112	2	NA	NA	NA	NA	NA	NA	NA	NA	NA	NA	NA	NA	NA	NA	NA	NA	NA	NA	NA	NA	NA	NA	NA	14858	415	NA	NA	NA	NA	NA	NA
2020-10-14	south_west	NA	NA	46	15	122	3	NA	NA	NA	NA	NA	NA	NA	NA	NA	NA	NA	NA	NA	3	NA	NA	NA	NA	NA	NA	NA	NA	NA	14693	384	NA	NA	NA	NA	NA	NA
2020-10-15	south_west	NA	NA	33	16	127	2	NA	NA	NA	NA	NA	NA	NA	NA	NA	NA	NA	NA	NA	1	NA	NA	NA	NA	NA	NA	NA	NA	NA	12737	306	NA	NA	NA	NA	NA	NA
2020-10-16	south_west	NA	NA	22	17	156	5	NA	NA	NA	NA	NA	NA	NA	NA	NA	NA	NA	NA	NA	2	NA	NA	NA	NA	NA	NA	NA	NA	NA	11431	377	NA	0	67	NA	NA	NA
2020-10-17	south_west	NA	NA	37	20	163	8	NA	NA	NA	NA	NA	NA	NA	NA	NA	NA	NA	NA	NA	8	NA	NA	NA	NA	NA	NA	NA	NA	NA	4301	309	NA	8	1002	NA	NA	NA
2020-10-18	south_west	NA	NA	34	21	168	4	NA	NA	NA	NA	NA	NA	NA	NA	NA	NA	NA	NA	NA	2	NA	NA	NA	NA	NA	NA	NA	NA	NA	3231	296	NA	3	918	NA	NA	NA
2020-10-19	south_west	NA	NA	52	19	198	3	NA	NA	NA	NA	NA	NA	NA	NA	NA	NA	NA	NA	NA	2	NA	NA	NA	NA	NA	NA	NA	NA	NA	13345	600	NA	7	1421	NA	NA	NA
2020-10-20	south_west	NA	NA	43	21	217	3	NA	NA	NA	NA	NA	NA	NA	NA	NA	NA	NA	NA	NA	2	NA	NA	NA	NA	NA	NA	NA	NA	NA	15802	624	NA	8	1231	NA	NA	NA
2020-10-21	south_west	NA	NA	48	19	225	7	NA	NA	NA	NA	NA	NA	NA	NA	NA	NA	NA	NA	NA	6	NA	NA	NA	NA	NA	NA	NA	NA	NA	15271	650	NA	5	1214	NA	NA	NA
2020-10-22	south_west	NA	NA	36	19	245	5	NA	NA	NA	NA	NA	NA	NA	NA	NA	NA	NA	NA	NA	5	NA	NA	NA	NA	NA	NA	NA	NA	NA	14635	689	NA	15	1224	NA	NA	NA
2020-10-23	south_west	NA	NA	36	21	257	5	NA	NA	NA	NA	NA	NA	NA	NA	NA	NA	NA	NA	NA	5	NA	NA	NA	NA	NA	NA	NA	NA	NA	12455	575	NA	13	1162	NA	NA	NA
2020-10-24	south_west	NA	NA	46	21	264	7	NA	NA	NA	NA	NA	NA	NA	NA	NA	NA	NA	NA	NA	5	NA	NA	NA	NA	NA	NA	NA	NA	NA	4163	436	NA	8	952	NA	NA	NA
2020-10-25	south_west	NA	NA	64	21	271	5	NA	NA	NA	NA	NA	NA	NA	NA	NA	NA	NA	NA	NA	4	NA	NA	NA	NA	NA	NA	NA	NA	NA	3896	493	NA	11	658	NA	NA	NA
2020-10-26	south_west	NA	NA	88	22	310	8	NA	NA	NA	NA	NA	NA	NA	NA	NA	NA	NA	NA	NA	7	NA	NA	NA	NA	NA	NA	NA	NA	NA	12943	731	NA	6	938	NA	NA	NA
2020-10-27	south_west	NA	NA	63	30	342	11	NA	NA	NA	NA	NA	NA	NA	NA	NA	NA	NA	NA	NA	8	NA	NA	NA	NA	NA	NA	NA	NA	NA	15323	795	NA	3	889	NA	NA	NA
2020-10-28	south_west	NA	NA	69	33	380	8	NA	NA	NA	NA	NA	NA	NA	NA	NA	NA	NA	NA	NA	6	NA	NA	NA	NA	NA	NA	NA	NA	NA	15445	838	NA	7	829	NA	NA	NA
2020-10-29	south_west	NA	NA	69	34	401	15	NA	NA	NA	NA	NA	NA	NA	NA	NA	NA	NA	NA	NA	10	NA	NA	NA	NA	NA	NA	NA	NA	NA	14206	886	NA	4	729	NA	NA	NA
2020-10-30	south_west	NA	NA	80	33	418	12	NA	NA	NA	NA	NA	NA	NA	NA	NA	NA	NA	NA	NA	9	NA	NA	NA	NA	NA	NA	NA	NA	NA	12711	766	NA	0	658	NA	NA	NA
2020-10-31	south_west	NA	NA	99	40	453	9	NA	NA	NA	NA	NA	NA	NA	NA	NA	NA	NA	NA	NA	4	NA	NA	NA	NA	NA	NA	NA	NA	NA	4861	522	NA	6	534	NA	NA	NA
2020-11-01	south_west	NA	NA	76	42	461	8	NA	NA	NA	NA	NA	NA	NA	NA	NA	NA	NA	NA	NA	6	NA	NA	NA	NA	NA	NA	NA	NA	NA	4000	415	NA	5	261	NA	NA	NA
2020-11-02	south_west	NA	NA	91	50	511	14	NA	NA	NA	NA	NA	NA	NA	NA	NA	NA	NA	NA	NA	10	NA	NA	NA	NA	NA	NA	NA	NA	NA	15065	1116	NA	6	527	NA	NA	NA
2020-11-03	south_west	NA	NA	86	57	534	8	NA	NA	NA	NA	NA	NA	NA	NA	NA	NA	NA	NA	NA	7	NA	NA	NA	NA	NA	NA	NA	NA	NA	17761	934	NA	NA	NA	NA	NA	NA
2020-11-04	south_west	NA	NA	102	60	539	8	NA	NA	NA	NA	NA	NA	NA	NA	NA	NA	NA	NA	NA	8	NA	NA	NA	NA	NA	NA	NA	NA	NA	16721	951	NA	NA	NA	NA	NA	NA
2020-11-05	south_west	NA	NA	105	67	555	14	NA	NA	NA	NA	NA	NA	NA	NA	NA	NA	NA	NA	NA	6	NA	NA	NA	NA	NA	NA	NA	NA	NA	16117	930	NA	NA	NA	NA	NA	NA
2020-11-06	south_west	NA	NA	103	60	582	16	NA	NA	NA	NA	NA	NA	NA	NA	NA	NA	NA	NA	NA	10	NA	NA	NA	NA	NA	NA	NA	NA	NA	14934	870	NA	NA	NA	NA	NA	NA
2020-11-07	south_west	NA	NA	110	51	629	11	NA	NA	NA	NA	NA	NA	NA	NA	NA	NA	NA	NA	NA	10	NA	NA	NA	NA	NA	NA	NA	NA	NA	5517	683	NA	NA	NA	NA	NA	NA
2020-11-08	south_west	NA	NA	111	57	678	19	NA	NA	NA	NA	NA	NA	NA	NA	NA	NA	NA	NA	NA	10	NA	NA	NA	NA	NA	NA	NA	NA	NA	4911	769	NA	NA	NA	NA	1	NA
2020-11-09	south_west	NA	NA	109	56	719	16	NA	NA	NA	NA	NA	NA	NA	NA	NA	NA	NA	NA	NA	11	NA	NA	NA	NA	NA	NA	NA	NA	NA	16436	1189	NA	NA	NA	NA	NA	NA
2020-11-10	south_west	NA	NA	79	57	765	10	NA	NA	NA	NA	NA	NA	NA	NA	NA	NA	NA	NA	NA	5	NA	NA	NA	NA	NA	NA	NA	NA	NA	17717	1073	NA	NA	NA	NA	NA	NA
2020-11-11	south_west	NA	NA	135	57	797	18	NA	NA	NA	NA	NA	NA	NA	NA	NA	NA	NA	NA	NA	14	NA	NA	NA	NA	NA	NA	NA	NA	NA	17101	962	NA	NA	NA	NA	NA	NA
2020-11-12	south_west	NA	NA	170	58	814	19	NA	NA	NA	NA	NA	NA	NA	NA	NA	NA	NA	NA	NA	17	NA	NA	NA	NA	NA	NA	NA	NA	NA	14771	952	NA	NA	NA	NA	NA	NA
2020-11-13	south_west	NA	NA	129	58	848	16	NA	NA	NA	NA	NA	NA	NA	NA	NA	NA	NA	NA	NA	9	NA	NA	NA	NA	NA	NA	NA	NA	NA	15000	1046	NA	0	26	NA	1	NA
2020-11-14	south_west	NA	NA	105	58	891	12	NA	NA	NA	NA	NA	NA	NA	NA	NA	NA	NA	NA	NA	10	NA	NA	NA	NA	NA	NA	NA	NA	NA	5127	762	NA	0	27	NA	NA	NA
2020-11-15	south_west	NA	NA	120	64	930	18	NA	NA	NA	NA	NA	NA	NA	NA	NA	NA	NA	NA	NA	16	NA	NA	NA	NA	NA	NA	NA	NA	NA	4569	631	NA	0	89	NA	1	NA
2020-11-16	south_west	NA	NA	105	51	896	23	NA	NA	NA	NA	NA	NA	NA	NA	NA	NA	NA	NA	NA	19	NA	NA	NA	NA	NA	NA	NA	NA	NA	17489	1089	NA	15	1626	NA	NA	NA
2020-11-17	south_west	NA	NA	127	58	891	24	NA	NA	NA	NA	NA	NA	NA	NA	NA	NA	NA	NA	NA	19	NA	NA	NA	NA	NA	NA	NA	NA	NA	18477	770	NA	7	1413	NA	1	NA
2020-11-18	south_west	NA	NA	127	69	990	24	NA	NA	NA	NA	NA	NA	NA	NA	NA	NA	NA	NA	NA	23	NA	NA	NA	NA	NA	NA	NA	NA	NA	17845	681	NA	9	1466	NA	NA	NA
2020-11-19	south_west	NA	NA	94	61	1001	21	NA	NA	NA	NA	NA	NA	NA	NA	NA	NA	NA	NA	NA	15	NA	NA	NA	NA	NA	NA	NA	NA	NA	15296	594	NA	5	1463	NA	NA	NA
2020-11-20	south_west	NA	NA	95	65	1008	33	NA	NA	NA	NA	NA	NA	NA	NA	NA	NA	NA	NA	NA	23	NA	NA	NA	NA	NA	NA	NA	NA	NA	12840	518	NA	4	1435	NA	NA	NA
2020-11-21	south_west	NA	NA	103	64	964	36	NA	NA	NA	NA	NA	NA	NA	NA	NA	NA	NA	NA	NA	24	NA	NA	NA	NA	NA	NA	NA	NA	NA	4746	412	NA	11	1347	NA	NA	NA
2020-11-22	south_west	NA	NA	117	62	986	35	NA	NA	NA	NA	NA	NA	NA	NA	NA	NA	NA	NA	NA	21	NA	NA	NA	NA	NA	NA	NA	NA	NA	3833	301	NA	6	838	NA	NA	NA
2020-11-23	south_west	NA	NA	122	72	1025	19	NA	NA	NA	NA	NA	NA	NA	NA	NA	NA	NA	NA	NA	13	NA	NA	NA	NA	NA	NA	NA	NA	NA	14869	573	NA	3	1089	NA	NA	NA
2020-11-24	south_west	NA	NA	103	70	1038	28	NA	NA	NA	NA	NA	NA	NA	NA	NA	NA	NA	NA	NA	17	NA	NA	NA	NA	NA	NA	NA	NA	NA	16887	472	NA	6	966	NA	NA	NA
2020-11-25	south_west	NA	NA	121	75	1020	31	NA	NA	NA	NA	NA	NA	NA	NA	NA	NA	NA	NA	NA	22	NA	NA	NA	NA	NA	NA	NA	NA	NA	16694	482	NA	5	863	NA	NA	NA
2020-11-26	south_west	NA	NA	101	67	1017	19	NA	NA	NA	NA	NA	NA	NA	NA	NA	NA	NA	NA	NA	15	NA	NA	NA	NA	NA	NA	NA	NA	NA	15066	402	NA	4	746	NA	NA	NA
2020-11-27	south_west	NA	NA	87	66	996	29	NA	NA	NA	NA	NA	NA	NA	NA	NA	NA	NA	NA	NA	22	NA	NA	NA	NA	NA	NA	NA	NA	NA	12831	354	NA	4	716	NA	NA	NA
2020-11-28	south_west	NA	NA	100	62	899	31	NA	NA	NA	NA	NA	NA	NA	NA	NA	NA	NA	NA	NA	27	NA	NA	NA	NA	NA	NA	NA	NA	NA	4447	276	NA	3	657	NA	NA	NA
2020-11-29	south_west	NA	NA	94	64	988	30	NA	NA	NA	NA	NA	NA	NA	NA	NA	NA	NA	NA	NA	18	NA	NA	NA	NA	NA	NA	NA	NA	NA	3574	259	NA	3	445	NA	NA	NA
2020-11-30	south_west	NA	NA	84	61	1016	30	NA	NA	NA	NA	NA	NA	NA	NA	NA	NA	NA	NA	NA	18	NA	NA	NA	NA	NA	NA	NA	NA	NA	15004	470	NA	2	547	NA	NA	NA
2020-12-01	south_west	NA	NA	78	66	971	26	NA	NA	NA	NA	NA	NA	NA	NA	NA	NA	NA	NA	NA	16	NA	NA	NA	NA	NA	NA	NA	NA	NA	16593	448	NA	2	463	NA	NA	NA
2020-12-02	south_west	NA	NA	97	61	926	24	NA	NA	NA	NA	NA	NA	NA	NA	NA	NA	NA	NA	NA	13	NA	NA	NA	NA	NA	NA	NA	NA	NA	16300	364	NA	1	411	NA	2	NA
