# Supplementary material for: Was R < 1 before the English lockdowns? On modelling mechanistic detail, causality and inference about Covid-19
Source: PLoS One. 2021 Sep 22;16(9):e0257455. doi: 10.1371/journal.pone.0257455 (PMC8457481; doi:10.1371/journal.pone.0257455)
Supplement: S1 Code — (ZIP) [file pone.0257455.s002.zip › albus/data_serology.csv]

date	age_group	age_low	age_up	region	n_positive	total_samples
2020-03-26	15_64	15	64	london	8	368
2020-03-27	15_64	15	64	london	11	324
2020-04-09	15_64	15	64	london	18	215
2020-04-10	15_64	15	64	london	28	266
2020-04-11	15_64	15	64	london	9	80
2020-04-12	15_64	15	64	london	14	105
2020-04-13	15_64	15	64	london	32	326
2020-04-30	15_64	15	64	london	4	58
2020-05-01	15_64	15	64	london	61	445
2020-05-02	15_64	15	64	london	27	218
2020-05-03	15_64	15	64	london	29	223
2020-05-07	15_64	15	64	london	3	7
2020-05-08	15_64	15	64	london	0	2
2020-05-10	15_64	15	64	london	0	11
2020-05-21	15_64	15	64	london	69	466
2020-05-22	15_64	15	64	london	31	234
2020-05-28	15_64	15	64	london	2	42
2020-05-29	15_64	15	64	london	0	4
2020-06-05	15_64	15	64	london	48	381
2020-06-07	15_64	15	64	london	47	276
2020-06-08	15_64	15	64	london	29	223
2020-06-19	15_64	15	64	london	43	388
2020-06-22	15_64	15	64	london	51	376
2020-06-26	15_64	15	64	london	4	21
2020-06-29	15_64	15	64	london	4	40
2020-07-03	15_64	15	64	london	23	242
2020-07-04	15_64	15	64	london	17	162
2020-07-05	15_64	15	64	london	22	234
2020-07-06	15_64	15	64	london	25	284
2020-07-17	15_64	15	64	london	31	336
2020-07-19	15_64	15	64	london	5	73
2020-07-20	15_64	15	64	london	36	454
2020-07-24	15_64	15	64	london	4	81
2020-07-26	15_64	15	64	london	1	10
2020-07-27	15_64	15	64	london	2	7
2020-07-28	15_64	15	64	london	0	2
2020-07-30	15_64	15	64	london	26	270
2020-07-31	15_64	15	64	london	23	232
2020-08-02	15_64	15	64	london	16	219
2020-08-13	15_64	15	64	london	30	327
2020-08-14	15_64	15	64	london	18	246
2020-08-16	15_64	15	64	london	23	295
2020-08-19	15_64	15	64	london	1	17
2020-08-21	15_64	15	64	london	1	3
2020-08-24	15_64	15	64	london	1	11
2020-08-27	15_64	15	64	london	50	470
2020-08-28	15_64	15	64	london	47	376
2020-09-11	15_64	15	64	london	51	569
2020-09-12	15_64	15	64	london	14	184
2020-09-13	15_64	15	64	london	24	187
2020-09-16	15_64	15	64	london	3	38
2020-09-18	15_64	15	64	london	5	97
2020-09-25	15_64	15	64	london	44	417
2020-09-27	15_64	15	64	london	20	243
2020-09-28	15_64	15	64	london	24	188
2020-10-07	15_64	15	64	london	69	611
2020-10-08	15_64	15	64	london	18	291
2020-10-14	15_64	15	64	london	3	46
2020-10-15	15_64	15	64	london	5	59
2020-10-16	15_64	15	64	london	0	14
2020-10-17	15_64	15	64	london	0	1
2020-10-18	15_64	15	64	london	0	10
2020-10-21	15_64	15	64	london	37	402
2020-10-22	15_64	15	64	london	9	120
2020-10-23	15_64	15	64	london	25	308
2020-10-29	15_64	15	64	london	0	12
2020-10-31	15_64	15	64	london	2	14
2020-11-01	15_64	15	64	london	21	216
2020-11-07	15_64	15	64	london	21	220
2020-11-08	15_64	15	64	london	1	8
2020-11-09	15_64	15	64	london	2	12
2020-11-13	15_64	15	64	london	1	3
2020-11-15	15_64	15	64	london	28	279
2020-11-20	15_64	15	64	london	1	20
2020-11-21	15_64	15	64	london	0	1
2020-11-22	15_64	15	64	london	26	260
2020-11-28	15_64	15	64	london	2	31
2020-11-29	15_64	15	64	london	24	268
2020-03-26	15_64	15	64	east_of_england	0	16
2020-03-27	15_64	15	64	east_of_england	2	12
2020-04-02	15_64	15	64	east_of_england	1	39
2020-04-03	15_64	15	64	east_of_england	0	13
2020-04-09	15_64	15	64	east_of_england	1	27
2020-04-10	15_64	15	64	east_of_england	0	4
2020-04-12	15_64	15	64	east_of_england	2	3
2020-04-13	15_64	15	64	east_of_england	1	6
2020-04-24	15_64	15	64	east_of_england	3	32
2020-04-30	15_64	15	64	east_of_england	1	14
2020-05-01	15_64	15	64	east_of_england	4	22
2020-05-02	15_64	15	64	east_of_england	0	2
2020-05-03	15_64	15	64	east_of_england	1	18
2020-05-07	15_64	15	64	east_of_england	33	503
2020-05-08	15_64	15	64	east_of_england	20	171
2020-05-10	15_64	15	64	east_of_england	15	181
2020-05-15	15_64	15	64	east_of_england	0	2
2020-05-21	15_64	15	64	east_of_england	1	10
2020-05-22	15_64	15	64	east_of_england	1	19
2020-05-28	15_64	15	64	east_of_england	25	528
2020-05-29	15_64	15	64	east_of_england	26	482
2020-06-05	15_64	15	64	east_of_england	1	17
2020-06-07	15_64	15	64	east_of_england	0	8
2020-06-08	15_64	15	64	east_of_england	1	4
2020-06-15	15_64	15	64	east_of_england	0	22
2020-06-16	15_64	15	64	east_of_england	0	1
2020-06-19	15_64	15	64	east_of_england	2	11
2020-06-22	15_64	15	64	east_of_england	1	10
2020-06-26	15_64	15	64	east_of_england	18	392
2020-06-29	15_64	15	64	east_of_england	20	396
2020-07-03	15_64	15	64	east_of_england	3	19
2020-07-05	15_64	15	64	east_of_england	1	7
2020-07-10	15_64	15	64	east_of_england	5	36
2020-07-17	15_64	15	64	east_of_england	2	15
2020-07-20	15_64	15	64	east_of_england	2	7
2020-07-24	15_64	15	64	east_of_england	1	12
2020-07-25	15_64	15	64	east_of_england	9	98
2020-07-26	15_64	15	64	east_of_england	9	179
2020-07-27	15_64	15	64	east_of_england	24	394
2020-07-28	15_64	15	64	east_of_england	8	150
2020-07-30	15_64	15	64	east_of_england	6	62
2020-07-31	15_64	15	64	east_of_england	1	28
2020-08-02	15_64	15	64	east_of_england	2	26
2020-08-06	15_64	15	64	east_of_england	0	16
2020-08-13	15_64	15	64	east_of_england	1	28
2020-08-14	15_64	15	64	east_of_england	0	6
2020-08-16	15_64	15	64	east_of_england	0	10
2020-08-19	15_64	15	64	east_of_england	0	7
2020-08-21	15_64	15	64	east_of_england	20	516
2020-08-24	15_64	15	64	east_of_england	15	265
2020-08-27	15_64	15	64	east_of_england	1	11
2020-08-28	15_64	15	64	east_of_england	3	37
2020-09-03	15_64	15	64	east_of_england	0	13
2020-09-11	15_64	15	64	east_of_england	1	8
2020-09-12	15_64	15	64	east_of_england	0	4
2020-09-13	15_64	15	64	east_of_england	0	2
2020-09-16	15_64	15	64	east_of_england	33	566
2020-09-18	15_64	15	64	east_of_england	9	187
2020-09-25	15_64	15	64	east_of_england	0	18
2020-09-27	15_64	15	64	east_of_england	0	7
2020-09-28	15_64	15	64	east_of_england	0	6
2020-10-07	15_64	15	64	east_of_england	0	13
2020-10-08	15_64	15	64	east_of_england	0	15
2020-10-14	15_64	15	64	east_of_england	0	5
2020-10-16	15_64	15	64	east_of_england	26	521
2020-10-17	15_64	15	64	east_of_england	3	91
2020-10-18	15_64	15	64	east_of_england	17	255
2020-10-21	15_64	15	64	east_of_england	0	15
2020-10-23	15_64	15	64	east_of_england	2	22
2020-10-31	15_64	15	64	east_of_england	7	116
2020-11-01	15_64	15	64	east_of_england	6	113
2020-11-07	15_64	15	64	east_of_england	1	12
2020-11-08	15_64	15	64	east_of_england	13	207
2020-11-15	15_64	15	64	east_of_england	19	178
2020-11-21	15_64	15	64	east_of_england	12	125
2020-11-22	15_64	15	64	east_of_england	5	112
2020-11-27	15_64	15	64	east_of_england	7	175
2020-11-28	15_64	15	64	east_of_england	1	8
2020-11-29	15_64	15	64	east_of_england	0	3
2020-04-02	15_64	15	64	midlands	18	506
2020-04-03	15_64	15	64	midlands	4	252
2020-04-15	15_64	15	64	midlands	0	7
2020-04-16	15_64	15	64	midlands	4	49
2020-04-23	15_64	15	64	midlands	42	578
2020-04-24	15_64	15	64	midlands	17	327
2020-04-25	15_64	15	64	midlands	0	1
2020-05-06	15_64	15	64	midlands	2	3
2020-05-07	15_64	15	64	midlands	9	80
2020-05-08	15_64	15	64	midlands	0	3
2020-05-13	15_64	15	64	midlands	0	1
2020-05-14	15_64	15	64	midlands	14	311
2020-05-15	15_64	15	64	midlands	30	422
2020-05-22	15_64	15	64	midlands	0	1
2020-05-28	15_64	15	64	midlands	0	5
2020-05-29	15_64	15	64	midlands	0	11
2020-06-04	15_64	15	64	midlands	0	1
2020-06-05	15_64	15	64	midlands	0	1
2020-06-10	15_64	15	64	midlands	0	3
2020-06-11	15_64	15	64	midlands	31	490
2020-06-14	15_64	15	64	midlands	5	78
2020-06-15	15_64	15	64	midlands	24	300
2020-06-16	15_64	15	64	midlands	10	116
2020-06-19	15_64	15	64	midlands	0	5
2020-06-22	15_64	15	64	midlands	0	1
2020-06-26	15_64	15	64	midlands	2	49
2020-06-29	15_64	15	64	midlands	0	8
2020-07-02	15_64	15	64	midlands	0	5
2020-07-03	15_64	15	64	midlands	0	3
2020-07-08	15_64	15	64	midlands	2	9
2020-07-10	15_64	15	64	midlands	41	607
2020-07-13	15_64	15	64	midlands	8	172
2020-07-17	15_64	15	64	midlands	0	1
2020-07-24	15_64	15	64	midlands	0	1
2020-07-25	15_64	15	64	midlands	0	1
2020-07-26	15_64	15	64	midlands	3	59
2020-07-27	15_64	15	64	midlands	0	5
2020-07-28	15_64	15	64	midlands	0	9
2020-07-29	15_64	15	64	midlands	0	14
2020-07-31	15_64	15	64	midlands	0	2
2020-08-05	15_64	15	64	midlands	1	25
2020-08-06	15_64	15	64	midlands	34	645
2020-08-07	15_64	15	64	midlands	7	148
2020-08-13	15_64	15	64	midlands	0	1
2020-08-14	15_64	15	64	midlands	0	5
2020-08-19	15_64	15	64	midlands	0	1
2020-08-21	15_64	15	64	midlands	2	28
2020-08-24	15_64	15	64	midlands	4	91
2020-08-26	15_64	15	64	midlands	0	3
2020-08-28	15_64	15	64	midlands	4	38
2020-09-02	15_64	15	64	midlands	0	3
2020-09-03	15_64	15	64	midlands	34	591
2020-09-05	15_64	15	64	midlands	13	133
2020-09-06	15_64	15	64	midlands	12	161
2020-09-09	15_64	15	64	midlands	0	1
2020-09-11	15_64	15	64	midlands	0	1
2020-09-16	15_64	15	64	midlands	0	53
2020-09-18	15_64	15	64	midlands	0	6
2020-09-24	15_64	15	64	midlands	0	3
2020-09-25	15_64	15	64	midlands	0	1
2020-09-30	15_64	15	64	midlands	2	17
2020-10-01	15_64	15	64	midlands	0	2
2020-10-02	15_64	15	64	midlands	42	574
2020-10-03	15_64	15	64	midlands	13	208
2020-10-04	15_64	15	64	midlands	3	94
2020-10-09	15_64	15	64	midlands	0	1
2020-10-10	15_64	15	64	midlands	0	2
2020-10-14	15_64	15	64	midlands	1	9
2020-10-16	15_64	15	64	midlands	0	17
2020-10-17	15_64	15	64	midlands	0	1
2020-10-22	15_64	15	64	midlands	0	4
2020-10-23	15_64	15	64	midlands	0	2
2020-10-28	15_64	15	64	midlands	2	32
2020-10-29	15_64	15	64	midlands	0	10
2020-10-31	15_64	15	64	midlands	1	2
2020-11-01	15_64	15	64	midlands	1	7
2020-11-02	15_64	15	64	midlands	12	219
2020-11-04	15_64	15	64	midlands	1	4
2020-11-06	15_64	15	64	midlands	18	238
2020-11-08	15_64	15	64	midlands	0	2
2020-11-09	15_64	15	64	midlands	0	15
2020-11-12	15_64	15	64	midlands	1	5
2020-11-13	15_64	15	64	midlands	0	4
2020-11-15	15_64	15	64	midlands	5	53
2020-11-16	15_64	15	64	midlands	18	218
2020-11-18	15_64	15	64	midlands	0	2
2020-11-19	15_64	15	64	midlands	0	2
2020-11-20	15_64	15	64	midlands	1	47
2020-11-23	15_64	15	64	midlands	11	190
2020-11-25	15_64	15	64	midlands	0	3
2020-11-26	15_64	15	64	midlands	1	6
2020-11-27	15_64	15	64	midlands	2	53
2020-11-30	15_64	15	64	midlands	1	45
2020-04-14	15_64	15	64	north_east_and_yorkshire	0	1
2020-04-15	15_64	15	64	north_east_and_yorkshire	25	550
2020-04-16	15_64	15	64	north_east_and_yorkshire	18	362
2020-05-06	15_64	15	64	north_east_and_yorkshire	0	2
2020-05-07	15_64	15	64	north_east_and_yorkshire	0	3
2020-05-13	15_64	15	64	north_east_and_yorkshire	33	436
2020-05-14	15_64	15	64	north_east_and_yorkshire	31	481
2020-06-05	15_64	15	64	north_east_and_yorkshire	0	1
2020-06-10	15_64	15	64	north_east_and_yorkshire	22	441
2020-06-11	15_64	15	64	north_east_and_yorkshire	34	442
2020-06-12	15_64	15	64	north_east_and_yorkshire	4	70
2020-07-03	15_64	15	64	north_east_and_yorkshire	0	2
2020-07-08	15_64	15	64	north_east_and_yorkshire	18	438
2020-07-09	15_64	15	64	north_east_and_yorkshire	22	454
2020-07-29	15_64	15	64	north_east_and_yorkshire	2	37
2020-07-30	15_64	15	64	north_east_and_yorkshire	0	5
2020-08-05	15_64	15	64	north_east_and_yorkshire	35	684
2020-08-06	15_64	15	64	north_east_and_yorkshire	10	171
2020-08-27	15_64	15	64	north_east_and_yorkshire	0	2
2020-09-02	15_64	15	64	north_east_and_yorkshire	16	377
2020-09-03	15_64	15	64	north_east_and_yorkshire	23	495
2020-09-25	15_64	15	64	north_east_and_yorkshire	0	1
2020-09-30	15_64	15	64	north_east_and_yorkshire	31	445
2020-10-01	15_64	15	64	north_east_and_yorkshire	23	385
2020-10-21	15_64	15	64	north_east_and_yorkshire	0	2
2020-10-28	15_64	15	64	north_east_and_yorkshire	14	211
2020-11-05	15_64	15	64	north_east_and_yorkshire	10	215
2020-11-12	15_64	15	64	north_east_and_yorkshire	15	239
2020-11-18	15_64	15	64	north_east_and_yorkshire	12	209
2020-11-26	15_64	15	64	north_east_and_yorkshire	20	228
2020-04-02	15_64	15	64	north_west	0	2
2020-04-03	15_64	15	64	north_west	0	3
2020-04-15	15_64	15	64	north_west	11	213
2020-04-16	15_64	15	64	north_west	27	340
2020-04-17	15_64	15	64	north_west	15	300
2020-04-20	15_64	15	64	north_west	0	1
2020-05-06	15_64	15	64	north_west	35	322
2020-05-07	15_64	15	64	north_west	47	487
2020-05-08	15_64	15	64	north_west	10	107
2020-05-14	15_64	15	64	north_west	0	1
2020-06-04	15_64	15	64	north_west	36	445
2020-06-05	15_64	15	64	north_west	32	374
2020-06-06	15_64	15	64	north_west	11	133
2020-06-11	15_64	15	64	north_west	0	1
2020-06-15	15_64	15	64	north_west	0	1
2020-07-01	15_64	15	64	north_west	16	205
2020-07-02	15_64	15	64	north_west	36	372
2020-07-03	15_64	15	64	north_west	17	299
2020-07-29	15_64	15	64	north_west	29	320
2020-07-30	15_64	15	64	north_west	24	253
2020-07-31	15_64	15	64	north_west	12	271
2020-08-26	15_64	15	64	north_west	17	338
2020-08-27	15_64	15	64	north_west	3	22
2020-08-28	15_64	15	64	north_west	22	309
2020-09-02	15_64	15	64	north_west	0	7
2020-09-03	15_64	15	64	north_west	0	1
2020-09-23	15_64	15	64	north_west	21	373
2020-09-24	15_64	15	64	north_west	20	389
2020-09-25	15_64	15	64	north_west	9	126
2020-09-30	15_64	15	64	north_west	0	8
2020-10-21	15_64	15	64	north_west	38	433
2020-10-22	15_64	15	64	north_west	19	304
2020-10-23	15_64	15	64	north_west	9	146
2020-10-29	15_64	15	64	north_west	16	201
2020-11-02	15_64	15	64	north_west	0	1
2020-11-04	15_64	15	64	north_west	17	200
2020-11-11	15_64	15	64	north_west	31	223
2020-11-18	15_64	15	64	north_west	0	4
2020-11-19	15_64	15	64	north_west	23	229
2020-11-25	15_64	15	64	north_west	31	226
2020-03-26	15_64	15	64	south_east	0	3
2020-03-27	15_64	15	64	south_east	0	10
2020-04-02	15_64	15	64	south_east	0	2
2020-04-03	15_64	15	64	south_east	0	6
2020-04-09	15_64	15	64	south_east	0	4
2020-04-10	15_64	15	64	south_east	0	4
2020-04-11	15_64	15	64	south_east	0	2
2020-04-13	15_64	15	64	south_east	0	6
2020-04-23	15_64	15	64	south_east	0	1
2020-04-24	15_64	15	64	south_east	3	18
2020-04-25	15_64	15	64	south_east	0	1
2020-04-26	15_64	15	64	south_east	0	1
2020-04-30	15_64	15	64	south_east	39	784
2020-05-01	15_64	15	64	south_east	1	38
2020-05-07	15_64	15	64	south_east	0	2
2020-05-14	15_64	15	64	south_east	0	1
2020-05-15	15_64	15	64	south_east	0	10
2020-05-21	15_64	15	64	south_east	2	13
2020-05-22	15_64	15	64	south_east	7	54
2020-05-28	15_64	15	64	south_east	8	231
2020-05-29	15_64	15	64	south_east	24	474
2020-06-05	15_64	15	64	south_east	9	103
2020-06-07	15_64	15	64	south_east	1	5
2020-06-08	15_64	15	64	south_east	1	23
2020-06-11	15_64	15	64	south_east	0	1
2020-06-14	15_64	15	64	south_east	0	1
2020-06-15	15_64	15	64	south_east	0	1
2020-06-19	15_64	15	64	south_east	5	104
2020-06-22	15_64	15	64	south_east	0	20
2020-06-26	15_64	15	64	south_east	21	403
2020-06-29	15_64	15	64	south_east	18	406
2020-07-03	15_64	15	64	south_east	1	38
2020-07-04	15_64	15	64	south_east	0	2
2020-07-05	15_64	15	64	south_east	0	2
2020-07-06	15_64	15	64	south_east	0	14
2020-07-10	15_64	15	64	south_east	0	2
2020-07-13	15_64	15	64	south_east	4	66
2020-07-17	15_64	15	64	south_east	3	32
2020-07-19	15_64	15	64	south_east	0	43
2020-07-20	15_64	15	64	south_east	1	15
2020-07-24	15_64	15	64	south_east	30	800
2020-07-26	15_64	15	64	south_east	0	1
2020-07-27	15_64	15	64	south_east	1	2
2020-07-30	15_64	15	64	south_east	0	5
2020-07-31	15_64	15	64	south_east	2	52
2020-08-02	15_64	15	64	south_east	1	2
2020-08-06	15_64	15	64	south_east	0	35
2020-08-07	15_64	15	64	south_east	1	10
2020-08-13	15_64	15	64	south_east	1	5
2020-08-14	15_64	15	64	south_east	2	20
2020-08-16	15_64	15	64	south_east	0	1
2020-08-19	15_64	15	64	south_east	25	667
2020-08-21	15_64	15	64	south_east	4	86
2020-08-27	15_64	15	64	south_east	1	17
2020-08-28	15_64	15	64	south_east	0	14
2020-09-03	15_64	15	64	south_east	1	4
2020-09-05	15_64	15	64	south_east	1	1
2020-09-06	15_64	15	64	south_east	0	12
2020-09-09	15_64	15	64	south_east	0	3
2020-09-11	15_64	15	64	south_east	4	15
2020-09-12	15_64	15	64	south_east	1	1
2020-09-13	15_64	15	64	south_east	0	4
2020-09-16	15_64	15	64	south_east	0	2
2020-09-18	15_64	15	64	south_east	26	645
2020-09-25	15_64	15	64	south_east	0	24
2020-09-27	15_64	15	64	south_east	0	2
2020-09-28	15_64	15	64	south_east	0	3
2020-10-02	15_64	15	64	south_east	1	3
2020-10-03	15_64	15	64	south_east	0	1
2020-10-07	15_64	15	64	south_east	0	20
2020-10-08	15_64	15	64	south_east	0	6
2020-10-09	15_64	15	64	south_east	2	42
2020-10-10	15_64	15	64	south_east	0	2
2020-10-11	15_64	15	64	south_east	0	1
2020-10-14	15_64	15	64	south_east	25	635
2020-10-15	15_64	15	64	south_east	8	107
2020-10-21	15_64	15	64	south_east	1	4
2020-10-22	15_64	15	64	south_east	1	15
2020-10-23	15_64	15	64	south_east	0	10
2020-10-29	15_64	15	64	south_east	11	221
2020-11-01	15_64	15	64	south_east	1	36
2020-11-02	15_64	15	64	south_east	0	1
2020-11-06	15_64	15	64	south_east	3	60
2020-11-07	15_64	15	64	south_east	2	28
2020-11-08	15_64	15	64	south_east	0	2
2020-11-09	15_64	15	64	south_east	6	215
2020-11-13	15_64	15	64	south_east	13	230
2020-11-15	15_64	15	64	south_east	0	4
2020-11-16	15_64	15	64	south_east	0	3
2020-11-20	15_64	15	64	south_east	11	200
2020-11-22	15_64	15	64	south_east	7	13
2020-11-23	15_64	15	64	south_east	2	40
2020-11-27	15_64	15	64	south_east	0	9
2020-11-28	15_64	15	64	south_east	1	84
2020-11-29	15_64	15	64	south_east	6	98
2020-11-30	15_64	15	64	south_east	2	48
2020-04-02	15_64	15	64	south_west	1	22
2020-04-03	15_64	15	64	south_west	0	18
2020-04-23	15_64	15	64	south_west	1	10
2020-04-24	15_64	15	64	south_west	23	580
2020-04-25	15_64	15	64	south_west	2	56
2020-04-26	15_64	15	64	south_west	14	189
2020-04-30	15_64	15	64	south_west	5	86
2020-05-14	15_64	15	64	south_west	1	47
2020-05-15	15_64	15	64	south_west	2	20
2020-05-21	15_64	15	64	south_west	20	423
2020-05-22	15_64	15	64	south_west	15	514
2020-05-29	15_64	15	64	south_west	0	7
2020-06-11	15_64	15	64	south_west	0	28
2020-06-15	15_64	15	64	south_west	1	3
2020-06-16	15_64	15	64	south_west	0	7
2020-06-19	15_64	15	64	south_west	15	424
2020-06-22	15_64	15	64	south_west	17	434
2020-06-26	15_64	15	64	south_west	0	13
2020-06-29	15_64	15	64	south_west	0	11
2020-07-10	15_64	15	64	south_west	0	12
2020-07-13	15_64	15	64	south_west	0	2
2020-07-17	15_64	15	64	south_west	14	702
2020-07-20	15_64	15	64	south_west	11	202
2020-07-24	15_64	15	64	south_west	1	8
2020-08-06	15_64	15	64	south_west	0	22
2020-08-13	15_64	15	64	south_west	16	523
2020-08-14	15_64	15	64	south_west	13	341
2020-08-19	15_64	15	64	south_west	3	74
2020-08-21	15_64	15	64	south_west	0	1
2020-09-03	15_64	15	64	south_west	0	15
2020-09-09	15_64	15	64	south_west	20	572
2020-09-11	15_64	15	64	south_west	11	283
2020-09-18	15_64	15	64	south_west	1	70
2020-10-02	15_64	15	64	south_west	3	19
2020-10-03	15_64	15	64	south_west	0	3
2020-10-09	15_64	15	64	south_west	22	589
2020-10-10	15_64	15	64	south_west	1	99
2020-10-11	15_64	15	64	south_west	6	161
2020-10-14	15_64	15	64	south_west	2	11
2020-10-15	15_64	15	64	south_west	0	1
2020-10-29	15_64	15	64	south_west	10	224
2020-11-02	15_64	15	64	south_west	0	1
2020-11-06	15_64	15	64	south_west	6	182
2020-11-13	15_64	15	64	south_west	6	244
2020-11-16	15_64	15	64	south_west	0	6
2020-11-20	15_64	15	64	south_west	10	192
2020-11-23	15_64	15	64	south_west	0	6
2020-11-27	15_64	15	64	south_west	7	226
2020-11-29	15_64	15	64	south_west	0	2
