# Supplementary material for: Was R < 1 before the English lockdowns? On modelling mechanistic detail, causality and inference about Covid-19
Source: PLoS One. 2021 Sep 22;16(9):e0257455. doi: 10.1371/journal.pone.0257455 (PMC8457481; doi:10.1371/journal.pone.0257455)
Supplement: S1 Code — (ZIP) [file pone.0257455.s002.zip › albus/params.r]

## From table S 8 as it matches nothing I can find in code... 

psi.h <- c(.039,.001,.006,.009,.026,.04,.042,.045,.05,.074,.138,.198,.247,.414,.638,1,.873,.104,.873)
psi.ic <- c(.243,.289,.338,.389,.443,.503,.570,.653,.756,.866,.954,1,.972,.854,.645,.402,.107,.784,.107)
psi.hd <- c(.039,.037,.035,.035,.036,.039,.045,.055,.074,.107,.157,.238,.353,.502,.675,.832,1,.134,1)
psi.icd <- c(.282,.286,.291,.299,.310,.328,.353,.39,.446,.52,.604,.705,.806,.899,.969,1,.918,.519,.918)
psi.wd <- c(.091,.083,.077,.074,.074,.076,.08,.086,.093,.102,.117,.148,.211,.332,.526,.753,1,.114,1)
