# Supplementary material for: Was R < 1 before the English lockdowns? On modelling mechanistic detail, causality and inference about Covid-19
Source: PLoS One. 2021 Sep 22;16(9):e0257455. doi: 10.1371/journal.pone.0257455 (PMC8457481; doi:10.1371/journal.pone.0257455)
Supplement: S1 Code — (ZIP) [file pone.0257455.s002.zip › albus/early.dat]

date "UK" "EW" "England" "Scotland" "Wales" "NI" "NE" "NW" "York" "EMid" "Wmid" "East" "London" "SE" "SW"
30/01/2020	1	1	1	0	0	0	0	0	0	0	0	0	0	1	0
02/02/2020	1	1	1	0	0	0	0	0	0	0	0	1	0	0	0
22/02/2020	1	1	1	0	0	0	0	0	0	0	0	1	0	0	0
02/03/2020	1	1	1	0	0	0	0	0	0	0	0	1	0	0	0
03/03/2020	0	0	0	0	0	0	0	0	0	0	0	0	0	0	0
04/03/2020	1	1	1	0	0	0	0	0	0	0	0	0	1	0	0
05/03/2020	2	2	2	0	0	0	0	0	0	0	0	0	0	2	0
06/03/2020	2	2	2	0	0	0	0	0	0	0	0	1	1	0	0
07/03/2020	0	0	0	0	0	0	0	0	0	0	0	0	0	0	0
08/03/2020	2	2	2	0	0	0	0	1	0	0	1	0	0	0	0
09/03/2020	5	5	5	0	0	0	0	0	0	0	1	1	2	1	0
10/03/2020	3	3	3	0	0	0	0	0	0	0	1	1	1	0	0
11/03/2020	7	7	7	0	0	0	0	1	0	1	1	1	2	0	1
12/03/2020	13	11	11	2	0	0	0	0	0	1	4	0	6	0	0
13/03/2020	16	16	16	0	0	0	0	3	0	1	2	2	6	2	0
14/03/2020	20	18	18	2	0	0	0	2	0	0	2	0	10	3	1
15/03/2020	30	30	28	1	1	0	1	4	2	0	4	1	8	7	1
